# Supplementary material for: 4-Methyl­anilinium perchlorate 18-crown-6 clathrate
Source: Acta Crystallogr Sect E Struct Rep Online. 2011 Dec 21;68(Pt 1):o185. doi: 10.1107/S1600536811053992 (PMC3254523; doi:10.1107/S1600536811053992)
Supplement: Supplementary file 1 [file e-68-0o185-sup1.cif]

##############################################################################
#                                                                            #
# This CIF contains the data in a paper accepted for publication in          #
# Acta Crystallographica Section E. It conforms to the requirements of       #
# Notes for Authors for Acta Crystallographica Section E, and has been       #
# peer reviewed under the auspices of the IUCr Commission on Journals.       #
#                                                                            #
# Full details of the Crystallographic Information File format               #
# are given in the paper "The Crystallographic Information File (CIF):       #
# a New Standard Archive File for Crystallography" by S. R. Hall, F. H.      #
# Allen and I. D. Brown [Acta Cryst. (1991), A47, 655-685].                  #
#                                                                            #
# The current version of the core CIF dictionary is obtainable from          #
# ftp://ftp.iucr.org/pub/cif_core.dic.                                       #
#                                                                            #
# Software is freely available for graphical display of the structure(s)     #
# in this CIF. For information consult the CIF software page                 #
# http://www.iucr.org/resources/cif/software.                                #
#                                                                            #
# This file may be used for bona fide research purposes within the           #
# scientific community so long as proper attribution is given to the journal # 
# article from which it was obtained.                                        #
#                                                                            #
##############################################################################
data_I
_audit_creation_method     SHELXL-97
_chemical_name_systematic
;
4-Methylanilinium perchlorate--1,4,7,10,13,16-hexaoxacyclooctadecane (1/1)
;
_chemical_name_common
;
4-Methylanilinium perchlorate--18-crown-6 (1/1)
;
_chemical_formula_moiety     'C7 H10 N +, Cl O4 -, C12 H24 O6'
_chemical_formula_sum     'C19 H34 Cl N O10'
_chemical_formula_iupac     'C7 H10 N +, Cl O4 -, C12 H24 O6'
_chemical_formula_weight     471.92
_chemical_melting_point     ?
_symmetry_cell_setting     orthorhombic
_symmetry_space_group_name_H-M     'P n m a'
_symmetry_space_group_name_Hall     '-P 2ac 2n'
loop_
    _symmetry_equiv_pos_as_xyz
    'x, y, z'
    '-x+1/2, -y, z+1/2'
    '-x, y+1/2, -z'
    'x+1/2, -y+1/2, -z+1/2'
    '-x, -y, -z'
    'x-1/2, y, -z-1/2'
    'x, -y-1/2, z'
    '-x-1/2, y-1/2, z-1/2'
_cell_length_a     15.510(3)
_cell_length_b     11.717(2)
_cell_length_c     13.014(3)
_cell_angle_alpha     90.00
_cell_angle_beta     90.00
_cell_angle_gamma     90.00
_cell_volume     2365.0(8)
_cell_formula_units_Z     4
_cell_measurement_reflns_used     ?
_cell_measurement_theta_min     3.05
_cell_measurement_theta_max     27.75
_cell_measurement_temperature     293(2)
_exptl_crystal_description     block
_exptl_crystal_colour     colourless
_exptl_crystal_size_max     0.27
_exptl_crystal_size_mid     0.26
_exptl_crystal_size_min     0.23
_exptl_crystal_density_diffrn     1.325
_exptl_crystal_density_meas     ?
_exptl_crystal_density_method     'not measured'
_exptl_crystal_F_000     1008
_exptl_absorpt_coefficient_mu     0.214
_exptl_absorpt_correction_type     multi-scan
_exptl_absorpt_process_details     '(CrystalClear; Rigaku, 2005)'
_exptl_absorpt_correction_T_min     0.944
_exptl_absorpt_correction_T_max     0.952
_exptl_special_details     ?
_diffrn_ambient_temperature     293(2)
_diffrn_radiation_type     MoK\a
_diffrn_radiation_wavelength     0.71073
_diffrn_radiation_source     'fine-focus sealed tube'
_diffrn_radiation_monochromator     graphite
_diffrn_measurement_device_type     'Rigaku Mercury2'
_diffrn_measurement_method     'CCD_Profile_fitting'
_diffrn_detector_area_resol_mean     13.6612
_diffrn_reflns_number     23471
_diffrn_reflns_av_R_equivalents     0.0555
_diffrn_reflns_av_sigmaI/netI     0.0306
_diffrn_reflns_theta_min     3.06
_diffrn_reflns_theta_max     27.48
_diffrn_reflns_theta_full     27.48
_diffrn_measured_fraction_theta_max     0.999
_diffrn_measured_fraction_theta_full     0.999
_diffrn_reflns_limit_h_min     -20
_diffrn_reflns_limit_h_max     19
_diffrn_reflns_limit_k_min     -15
_diffrn_reflns_limit_k_max     15
_diffrn_reflns_limit_l_min     -16
_diffrn_reflns_limit_l_max     16
_diffrn_standards_number     ?
_diffrn_standards_interval_count     ?
_diffrn_standards_interval_time     ?
_diffrn_standards_decay_%     ?
_refine_special_details
;
Refinement of <i>F</i>^2^ against ALL reflections. The weighted <i>R</i>-factor
<i>wR</i> and goodness of fit <i>S</i> are based on <i>F</i>^2^, conventional
<i>R</i>-factors <i>R</i> are based on <i>F</i>, with <i>F</i> set to zero for
negative <i>F</i>^2^. The threshold expression of <i>F</i>^2^ >
\s(<i>F</i>^2^) is used only for calculating <i>R</i>-factors(gt) <i>etc</i>.
and is not relevant to the choice of reflections for refinement.
<i>R</i>-factors based on <i>F</i>^2^ are statistically about twice as large
as those based on <i>F</i>, and <i>R</i>- factors based on ALL data will be
even larger.
;
_reflns_number_total     2843
_reflns_number_gt     2051
_reflns_threshold_expression     I>2sigma(I)
_refine_ls_structure_factor_coef     Fsqd
_refine_ls_matrix_type     full
_refine_ls_R_factor_all     0.0750
_refine_ls_R_factor_gt     0.0520
_refine_ls_wR_factor_gt     0.1200
_refine_ls_wR_factor_ref     0.1314
_refine_ls_goodness_of_fit_ref     1.038
_refine_ls_restrained_S_all     1.038
_refine_ls_number_reflns     2843
_refine_ls_number_parameters     156
_refine_ls_number_restraints     0
_refine_ls_hydrogen_treatment     constr
_refine_ls_weighting_scheme     calc
_refine_ls_weighting_details
         'calc w=1/[\s^2^(Fo^2^)+(0.0508P)^2^+0.9055P] where P=(Fo^2^+2Fc^2^)/3'
_atom_sites_solution_hydrogens     geom
_atom_sites_solution_primary     direct
_atom_sites_solution_secondary     difmap
_refine_ls_shift/su_max     0.000
_refine_ls_shift/su_mean     0.000
_refine_diff_density_max     0.232
_refine_diff_density_min     -0.293
_refine_ls_extinction_method     none
_refine_ls_extinction_coef     ?
loop_
    _atom_type_symbol
    _atom_type_description
    _atom_type_scat_dispersion_real
    _atom_type_scat_dispersion_imag
    _atom_type_scat_source
    'C' 'C' 0.0033 0.0016
                         'International Tables Vol C Tables 4.2.6.8 and 6.1.1.4'
    'H' 'H' 0.0000 0.0000
                         'International Tables Vol C Tables 4.2.6.8 and 6.1.1.4'
    'N' 'N' 0.0061 0.0033
                         'International Tables Vol C Tables 4.2.6.8 and 6.1.1.4'
    'O' 'O' 0.0106 0.0060
                         'International Tables Vol C Tables 4.2.6.8 and 6.1.1.4'
    'Cl' 'Cl' 0.1484 0.1585
                         'International Tables Vol C Tables 4.2.6.8 and 6.1.1.4'
_computing_data_collection     'CrystalClear (Rigaku, 2005)'
_computing_cell_refinement     'CrystalClear (Rigaku, 2005)'
_computing_data_reduction     'CrystalClear (Rigaku, 2005)'
_computing_structure_solution     'SHELXS97 (Sheldrick, 2008)'
_computing_structure_refinement     'SHELXL97 (Sheldrick, 2008)'
_computing_molecular_graphics     'SHELXTL (Sheldrick, 2008)'
_computing_publication_material     'SHELXTL (Sheldrick, 2008)'
loop_
    _atom_site_type_symbol
    _atom_site_label
    _atom_site_fract_x
    _atom_site_fract_y
    _atom_site_fract_z
    _atom_site_U_iso_or_equiv
    _atom_site_adp_type
    _atom_site_calc_flag
    _atom_site_refinement_flags
    _atom_site_occupancy
    _atom_site_symmetry_multiplicity
    _atom_site_disorder_assembly
    _atom_site_disorder_group
    Cl Cl1 0.39923(4) 0.2500 0.29294(6) 0.0499(2) Uani d S 1 2 . .
    O O9 0.48479(14) 0.2500 0.33632(19) 0.0668(6) Uani d S 1 2 . .
    O O10 0.38749(12) 0.14964(16) 0.23197(15) 0.0872(6) Uani d . 1 1 . .
    O O8 0.33818(15) 0.2500 0.37618(19) 0.0764(7) Uani d S 1 2 . .
    O O3 0.39105(9) 0.03863(11) 0.71904(11) 0.0521(4) Uani d . 1 1 . .
    O O4 0.45688(13) 0.2500 0.65171(14) 0.0500(5) Uani d S 1 2 . .
    N N1 0.29743(14) 0.2500 0.77156(16) 0.0419(5) Uani d S 1 2 . .
    H H1A 0.2845 0.2166 0.8310 0.063 Uiso calc PR 0.50 1 . .
    H H1B 0.3141 0.3216 0.7830 0.063 Uiso calc PR 0.50 1 . .
    H H1C 0.3400 0.2118 0.7412 0.063 Uiso calc PR 0.50 1 . .
    O O2 0.29941(9) 0.04793(12) 0.90648(11) 0.0584(4) Uani d . 1 1 . .
    O O1 0.21558(14) 0.2500 0.97086(15) 0.0608(6) Uani d S 1 2 . .
    C C13 0.22121(16) 0.2500 0.70472(18) 0.0392(6) Uani d S 1 2 . .
    C C9 0.39753(15) -0.04759(18) 0.79645(17) 0.0588(6) Uani d . 1 1 . .
    H H9A 0.4433 -0.0283 0.8442 0.071 Uiso calc R 1 1 . .
    H H9B 0.4114 -0.1203 0.7649 0.071 Uiso calc R 1 1 . .
    C C8 0.46909(14) 0.04990(18) 0.66202(17) 0.0564(5) Uani d . 1 1 . .
    H H8A 0.4795 -0.0190 0.6227 0.068 Uiso calc R 1 1 . .
    H H8B 0.5171 0.0608 0.7087 0.068 Uiso calc R 1 1 . .
    C C14 0.18536(14) 0.14842(18) 0.67484(15) 0.0533(5) Uani d . 1 1 . .
    H H14 0.2097 0.0797 0.6956 0.064 Uiso calc R 1 1 . .
    C C7 0.46218(15) 0.14939(18) 0.59148(15) 0.0545(5) Uani d . 1 1 . .
    H H7A 0.5123 0.1528 0.5470 0.065 Uiso calc R 1 1 . .
    H H7B 0.4112 0.1421 0.5488 0.065 Uiso calc R 1 1 . .
    C C10 0.31436(15) -0.05658(18) 0.85247(18) 0.0611(6) Uani d . 1 1 . .
    H H10A 0.2678 -0.0705 0.8043 0.073 Uiso calc R 1 1 . .
    H H10B 0.3165 -0.1197 0.9006 0.073 Uiso calc R 1 1 . .
    C C11 0.22117(15) 0.0464(2) 0.9626(2) 0.0705(7) Uani d . 1 1 . .
    H H11A 0.2175 -0.0228 1.0032 0.085 Uiso calc R 1 1 . .
    H H11B 0.1726 0.0482 0.9158 0.085 Uiso calc R 1 1 . .
    C C12 0.21869(16) 0.1486(2) 1.03166(17) 0.0720(7) Uani d . 1 1 . .
    H H12A 0.1683 0.1448 1.0757 0.086 Uiso calc R 1 1 . .
    H H12B 0.2696 0.1497 1.0750 0.086 Uiso calc R 1 1 . .
    C C17 0.07397(19) 0.2500 0.5819(2) 0.0558(8) Uani d S 1 2 . .
    C C18 0.11245(14) 0.1491(2) 0.61334(16) 0.0598(6) Uani d . 1 1 . .
    H H18 0.0887 0.0799 0.5926 0.072 Uiso calc R 1 1 . .
    C C19 -0.0071(2) 0.2500 0.5175(3) 0.0878(12) Uani d S 1 2 . .
    H H19A -0.0486 0.1992 0.5474 0.132 Uiso calc PR 0.50 1 . .
    H H19B 0.0064 0.2250 0.4491 0.132 Uiso calc PR 0.50 1 . .
    H H19C -0.0305 0.3258 0.5150 0.132 Uiso calc PR 0.50 1 . .
loop_
    _atom_site_aniso_label
    _atom_site_aniso_U_11
    _atom_site_aniso_U_22
    _atom_site_aniso_U_33
    _atom_site_aniso_U_12
    _atom_site_aniso_U_13
    _atom_site_aniso_U_23
    Cl1 0.0481(4) 0.0428(4) 0.0587(4) 0.000 0.0021(3) 0.000
    O9 0.0551(13) 0.0592(13) 0.0862(16) 0.000 -0.0069(12) 0.000
    O10 0.0857(13) 0.0753(12) 0.1007(13) -0.0023(10) -0.0109(11) -0.0348(11)
    O8 0.0657(15) 0.0856(17) 0.0778(16) 0.000 0.0166(13) 0.000
    O3 0.0547(8) 0.0424(7) 0.0593(9) 0.0062(6) 0.0008(7) 0.0064(6)
    O4 0.0629(12) 0.0435(11) 0.0437(10) 0.000 0.0081(9) 0.000
    N1 0.0443(12) 0.0426(12) 0.0388(12) 0.000 0.0047(10) 0.000
    O2 0.0560(9) 0.0527(9) 0.0664(9) -0.0097(7) 0.0087(7) 0.0088(7)
    O1 0.0650(13) 0.0781(15) 0.0393(11) 0.000 0.0077(10) 0.000
    C13 0.0397(13) 0.0461(14) 0.0319(12) 0.000 0.0051(11) 0.000
    C9 0.0688(14) 0.0412(11) 0.0665(14) 0.0059(10) -0.0085(12) 0.0068(10)
    C8 0.0589(12) 0.0497(12) 0.0605(13) 0.0122(10) 0.0065(11) -0.0074(10)
    C14 0.0597(12) 0.0468(12) 0.0534(12) -0.0010(10) -0.0048(10) 0.0000(9)
    C7 0.0610(12) 0.0549(13) 0.0477(11) 0.0044(10) 0.0069(10) -0.0079(10)
    C10 0.0699(14) 0.0433(12) 0.0700(14) -0.0104(10) -0.0115(12) 0.0142(10)
    C11 0.0611(14) 0.0783(17) 0.0721(16) -0.0125(12) 0.0103(12) 0.0237(14)
    C12 0.0649(14) 0.106(2) 0.0453(12) -0.0048(14) 0.0128(11) 0.0184(14)
    C17 0.0428(15) 0.082(2) 0.0421(15) 0.000 0.0020(13) 0.000
    C18 0.0607(13) 0.0635(14) 0.0550(12) -0.0145(11) -0.0021(11) -0.0045(11)
    C19 0.060(2) 0.126(4) 0.077(3) 0.000 -0.016(2) 0.000
_geom_special_details
;
All e.s.d.'s (except the e.s.d. in the dihedral angle between two l.s. planes)
are estimated using the full covariance matrix. The cell e.s.d.'s are taken
into account individually in the estimation of e.s.d.'s in distances, angles
and torsion angles; correlations between e.s.d.'s in cell parameters are only
used when they are defined by crystal symmetry. An approximate (isotropic)
treatment of cell e.s.d.'s is used for estimating e.s.d.'s involving l.s.
planes.
;
loop_
    _geom_bond_atom_site_label_1
    _geom_bond_atom_site_label_2
    _geom_bond_site_symmetry_2
    _geom_bond_distance
    _geom_bond_publ_flag
    Cl1 O10 . 1.4302(17) ?
    Cl1 O10 7_565 1.4302(17) ?
    Cl1 O8 . 1.439(2) ?
    Cl1 O9 . 1.442(2) ?
    O3 C8 . 1.426(2) ?
    O3 C9 . 1.430(2) ?
    O4 C7 7_565 1.418(2) ?
    O4 C7 . 1.418(2) ?
    N1 C13 . 1.468(3) ?
    N1 H1A . 0.8900 ?
    N1 H1B . 0.8900 ?
    N1 H1C . 0.8900 ?
    O2 C11 . 1.417(3) ?
    O2 C10 . 1.431(3) ?
    O1 C12 7_565 1.428(3) ?
    O1 C12 . 1.428(3) ?
    C13 C14 . 1.370(2) ?
    C13 C14 7_565 1.370(2) ?
    C9 C10 . 1.485(3) ?
    C9 H9A . 0.9700 ?
    C9 H9B . 0.9700 ?
    C8 C7 . 1.488(3) ?
    C8 H8A . 0.9700 ?
    C8 H8B . 0.9700 ?
    C14 C18 . 1.385(3) ?
    C14 H14 . 0.9300 ?
    C7 H7A . 0.9700 ?
    C7 H7B . 0.9700 ?
    C10 H10A . 0.9700 ?
    C10 H10B . 0.9700 ?
    C11 C12 . 1.497(3) ?
    C11 H11A . 0.9700 ?
    C11 H11B . 0.9700 ?
    C12 H12A . 0.9700 ?
    C12 H12B . 0.9700 ?
    C17 C18 7_565 1.386(3) ?
    C17 C18 . 1.386(3) ?
    C17 C19 . 1.511(4) ?
    C18 H18 . 0.9300 ?
    C19 H19A . 0.9600 ?
    C19 H19B . 0.9600 ?
    C19 H19C . 0.9600 ?
loop_
    _geom_angle_atom_site_label_1
    _geom_angle_atom_site_label_2
    _geom_angle_atom_site_label_3
    _geom_angle_site_symmetry_1
    _geom_angle_site_symmetry_3
    _geom_angle
    _geom_angle_publ_flag
    O10 Cl1 O10 . 7_565 110.61(17) ?
    O10 Cl1 O8 . . 109.50(10) ?
    O10 Cl1 O8 7_565 . 109.50(10) ?
    O10 Cl1 O9 . . 109.54(9) ?
    O10 Cl1 O9 7_565 . 109.54(9) ?
    O8 Cl1 O9 . . 108.11(15) ?
    C8 O3 C9 . . 111.86(15) ?
    C7 O4 C7 7_565 . 112.5(2) ?
    C13 N1 H1A . . 109.5 ?
    C13 N1 H1B . . 109.5 ?
    H1A N1 H1B . . 109.5 ?
    C13 N1 H1C . . 109.5 ?
    H1A N1 H1C . . 109.5 ?
    H1B N1 H1C . . 109.5 ?
    C11 O2 C10 . . 112.44(17) ?
    C12 O1 C12 7_565 . 112.6(2) ?
    C14 C13 C14 . 7_565 120.6(3) ?
    C14 C13 N1 . . 119.68(13) ?
    C14 C13 N1 7_565 . 119.68(13) ?
    O3 C9 C10 . . 109.56(17) ?
    O3 C9 H9A . . 109.8 ?
    C10 C9 H9A . . 109.8 ?
    O3 C9 H9B . . 109.8 ?
    C10 C9 H9B . . 109.8 ?
    H9A C9 H9B . . 108.2 ?
    O3 C8 C7 . . 109.42(16) ?
    O3 C8 H8A . . 109.8 ?
    C7 C8 H8A . . 109.8 ?
    O3 C8 H8B . . 109.8 ?
    C7 C8 H8B . . 109.8 ?
    H8A C8 H8B . . 108.2 ?
    C13 C14 C18 . . 119.4(2) ?
    C13 C14 H14 . . 120.3 ?
    C18 C14 H14 . . 120.3 ?
    O4 C7 C8 . . 108.33(16) ?
    O4 C7 H7A . . 110.0 ?
    C8 C7 H7A . . 110.0 ?
    O4 C7 H7B . . 110.0 ?
    C8 C7 H7B . . 110.0 ?
    H7A C7 H7B . . 108.4 ?
    O2 C10 C9 . . 108.74(17) ?
    O2 C10 H10A . . 109.9 ?
    C9 C10 H10A . . 109.9 ?
    O2 C10 H10B . . 109.9 ?
    C9 C10 H10B . . 109.9 ?
    H10A C10 H10B . . 108.3 ?
    O2 C11 C12 . . 108.77(19) ?
    O2 C11 H11A . . 109.9 ?
    C12 C11 H11A . . 109.9 ?
    O2 C11 H11B . . 109.9 ?
    C12 C11 H11B . . 109.9 ?
    H11A C11 H11B . . 108.3 ?
    O1 C12 C11 . . 109.48(17) ?
    O1 C12 H12A . . 109.8 ?
    C11 C12 H12A . . 109.8 ?
    O1 C12 H12B . . 109.8 ?
    C11 C12 H12B . . 109.8 ?
    H12A C12 H12B . . 108.2 ?
    C18 C17 C18 7_565 . 117.1(3) ?
    C18 C17 C19 7_565 . 121.45(14) ?
    C18 C17 C19 . . 121.45(14) ?
    C14 C18 C17 . . 121.8(2) ?
    C14 C18 H18 . . 119.1 ?
    C17 C18 H18 . . 119.1 ?
    C17 C19 H19A . . 109.5 ?
    C17 C19 H19B . . 109.5 ?
    H19A C19 H19B . . 109.5 ?
    C17 C19 H19C . . 109.5 ?
    H19A C19 H19C . . 109.5 ?
    H19B C19 H19C . . 109.5 ?
loop_
    _geom_hbond_atom_site_label_D
    _geom_hbond_atom_site_label_H
    _geom_hbond_atom_site_label_A
    _geom_hbond_site_symmetry_A
    _geom_hbond_distance_DH
    _geom_hbond_distance_HA
    _geom_hbond_distance_DA
    _geom_hbond_angle_DHA
    N1 H1B O2 7_565 0.89 2.23 2.9477(19) 137.5
    N1 H1B O3 7_565 0.89 2.19 2.9511(18) 143.0
    N1 H1C O4 . 0.89 2.20 2.924(3) 138.0
    N1 H1C O3 . 0.89 2.20 2.9511(18) 142.2
    N1 H1A O2 . 0.89 2.22 2.9477(19) 138.8
    N1 H1A O1 . 0.89 2.15 2.888(3) 140.3
data_global
_journal_date_recd_electronic     2011-11-05
_journal_date_accepted     2011-12-15
_journal_name_full     'Acta Crystallographica, Section E'
_journal_year     2012
_journal_volume     68
_journal_issue      1
_journal_page_first     o185
_journal_page_last     o185
_journal_paper_category     QO
_journal_paper_doi     10.1107/S1600536811053992
_journal_coeditor_code     CV5196
_publ_contact_author_name     'Yu-Feng Wang'
_publ_contact_author_address
;
Ordered Matter Science Research Center, Southeast University, Nanjing 211189,
People's Republic of China
;
_publ_contact_author_email     'wangyufeng0924@163.com'
_publ_contact_author_fax     ?
_publ_contact_author_phone     ?
_publ_section_title
;
4-Methylanilinium perchlorate 18-crown-6 clathrate
;
loop_
    _publ_author_name
    _publ_author_footnote
    _publ_author_address
    'Wang, Yu-Feng' .
;
Ordered Matter Science Research Center, Southeast University,
Nanjing 211189, People's Republic of China
;
