# Supplementary material for: 4-Methyl­anilinium perchlorate 18-crown-6 clathrate
Source: Acta Crystallogr Sect E Struct Rep Online. 2011 Dec 21;68(Pt 1):o185. doi: 10.1107/S1600536811053992 (PMC3254523; doi:10.1107/S1600536811053992)
Supplement: Supplementary file 2 [file e-68-0o185-Isup2.hkl]

# 
# h,k,l, Fc-squared, Fo-squared, sigma(Fo-squared) and status flag 
# 
data_I
_shelx_title ' 3 in Pnma' 
_shelx_refln_list_code          4 
_shelx_F_calc_maximum      196.88 
_exptl_crystal_F_000      1008.00 
_reflns_d_resolution_high  0.7700 
 
loop_ 
 _symmetry_equiv_pos_as_xyz 
 'x, y, z' 
 '-x+1/2, -y, z+1/2' 
 '-x, y+1/2, -z' 
 'x+1/2, -y+1/2, -z+1/2' 
 '-x, -y, -z' 
 'x-1/2, y, -z-1/2' 
 'x, -y-1/2, z' 
 '-x-1/2, y-1/2, z-1/2' 
 
_cell_length_a    15.5097 
_cell_length_b    11.7165 
_cell_length_c    13.0145 
_cell_angle_alpha  90.000 
_cell_angle_beta   90.000 
_cell_angle_gamma  90.000 
 
_shelx_F_squared_multiplier     1.000 
 
loop_ 
 _refln_index_h 
 _refln_index_k 
 _refln_index_l 
 _refln_F_squared_calc 
 _refln_F_squared_meas 
 _refln_F_squared_sigma 
 _refln_observed_status 
   4   0   0        1.04        5.58      4.07 o 
   6   0   0      961.41      965.23     37.49 o 
   8   0   0        4.58       10.77      6.13 o 
  10   0   0    12841.48    12884.12    396.47 o 
  12   0   0     1706.08     1977.08     89.51 o 
  14   0   0      831.09      849.83     39.15 o 
  16   0   0      388.97      377.74     23.81 o 
  18   0   0      115.66      115.77     15.23 o 
  20   0   0       20.03       28.49     21.89 o 
   2   1   0     5186.34     5315.41     55.92 o 
   4   1   0    14784.61    15213.68    324.93 o 
   6   1   0      919.05      920.29     17.95 o 
   8   1   0     2065.96     2254.19     41.91 o 
  10   1   0      311.95      327.78      9.98 o 
  12   1   0     1522.88     1485.96     37.81 o 
  14   1   0       31.34       29.69      5.63 o 
  16   1   0       25.00       28.15      6.50 o 
  18   1   0      166.76      132.73     10.81 o 
  20   1   0        0.00       10.91     22.03 o 
   0   2   0     5854.67     5944.32    208.20 o 
   2   2   0     3595.25     3753.80     55.30 o 
   4   2   0      249.37      324.48      5.23 o 
   6   2   0       11.14       16.85      1.86 o 
   8   2   0       97.66       87.00      4.99 o 
  10   2   0        0.18        3.85      2.31 o 
  12   2   0      200.31      203.53      9.20 o 
  14   2   0       49.69       53.09      5.51 o 
  16   2   0       82.33       81.84      7.76 o 
  18   2   0       34.06       23.99      7.24 o 
   2   3   0     8049.12     7418.72     81.18 o 
   4   3   0      233.45      231.69      7.26 o 
   6   3   0       24.94       21.35      1.95 o 
   8   3   0       43.72       54.95      3.77 o 
  10   3   0      144.61      148.38      6.03 o 
  12   3   0      553.02      581.72     20.75 o 
  14   3   0      150.77      139.47      9.45 o 
  16   3   0       73.95       80.58      8.72 o 
  18   3   0       12.97       12.61      6.38 o 
   0   4   0    16538.42    16809.51    346.66 o 
   2   4   0      348.54      344.01     11.22 o 
   4   4   0      850.63      983.92     18.41 o 
   6   4   0       95.16      107.03      4.99 o 
   8   4   0        2.58        2.72      2.14 o 
  10   4   0      841.73      787.26     28.60 o 
  12   4   0       20.99       32.90      4.59 o 
  14   4   0       12.65       22.06      4.78 o 
  16   4   0      166.91      163.69     11.75 o 
  18   4   0       13.15       12.84      6.99 o 
   2   5   0     4545.53     4531.04     75.67 o 
   4   5   0       77.67       98.76      3.61 o 
   6   5   0       17.98       24.35      3.69 o 
   8   5   0        7.06        6.98      2.17 o 
  10   5   0       41.94       43.48      3.62 o 
  12   5   0     1623.33     1559.48     40.95 o 
  14   5   0        3.08        9.04      8.41 o 
  16   5   0        1.82        0.58      5.18 o 
  18   5   0       55.03       58.02     10.71 o 
   0   6   0     5413.28     5841.28    160.00 o 
   2   6   0        0.76        7.55      3.37 o 
   4   6   0      615.38      741.82     17.93 o 
   6   6   0        1.25        5.28      1.60 o 
   8   6   0       85.16       79.31      3.94 o 
  10   6   0      417.11      393.80     16.91 o 
  12   6   0       49.17       53.93      5.68 o 
  14   6   0       40.51       40.49      7.77 o 
  16   6   0      117.43      103.81     11.61 o 
  18   6   0        2.33        1.22      9.46 o 
   2   7   0      327.19      351.77     12.54 o 
   4   7   0       83.37       60.64      3.22 o 
   6   7   0       46.90       50.69      3.73 o 
   8   7   0        1.07       13.72      6.16 o 
  10   7   0       64.70       73.14      6.26 o 
  12   7   0      161.08      186.35     14.29 o 
  14   7   0      105.86      115.25     12.48 o 
  16   7   0       21.85       27.30      8.44 o 
   0   8   0     1530.35     1541.27     55.64 o 
   2   8   0      339.43      364.14     10.27 o 
   4   8   0       32.97       29.00      3.01 o 
   6   8   0      151.62      148.99      8.05 o 
   8   8   0       65.67       73.22      6.29 o 
  10   8   0       12.77       30.92      9.79 o 
  12   8   0        7.04        1.99      5.88 o 
  14   8   0        0.06       15.79      7.54 o 
  16   8   0       17.16       11.52      7.83 o 
   2   9   0     1310.26     1313.74     31.45 o 
   4   9   0      875.34      798.23     42.21 o 
   6   9   0       99.74       95.27      7.08 o 
   8   9   0       21.14       15.10      4.42 o 
  10   9   0       35.40       37.09      7.83 o 
  12   9   0      422.85      435.05     26.64 o 
  14   9   0        0.21        3.19      6.79 o 
  16   9   0       22.56       19.95      8.44 o 
   0  10   0    16149.96    16117.79    577.83 o 
   2  10   0        1.92       -3.27      4.41 o 
   4  10   0       97.11      120.05      8.74 o 
   6  10   0      111.89      110.86      8.69 o 
   8  10   0        5.56        7.79      6.95 o 
  10  10   0     1117.10     1051.13     52.96 o 
  12  10   0      193.28      173.52     17.64 o 
  14  10   0      204.10      208.37     20.32 o 
   2  11   0       63.32       66.19      7.53 o 
   4  11   0      469.07      433.24     19.64 o 
   6  11   0        1.02       -4.36      4.36 o 
   8  11   0       14.02       14.64      8.83 o 
  10  11   0       35.57       40.98     10.12 o 
  12  11   0       44.22       39.87     11.08 o 
   0  12   0       47.28       48.55     11.96 o 
   2  12   0       32.80       37.42      7.38 o 
   4  12   0        2.29        4.21      4.46 o 
   6  12   0        7.39        3.06      6.71 o 
   8  12   0        1.01        1.26      5.77 o 
  10  12   0        0.93       18.40     10.49 o 
  12  12   0       12.54       25.90     10.69 o 
   2  13   0      271.73      259.66     18.65 o 
   4  13   0        0.19        9.51      8.58 o 
   6  13   0       44.35       51.40     10.98 o 
   8  13   0       24.78       10.82      7.21 o 
  10  13   0        6.53        6.34      8.26 o 
   0  14   0      314.13      289.19     30.46 o 
   2  14   0        8.72       21.66     12.03 o 
   4  14   0       16.59       15.45     10.17 o 
   6  14   0       93.69       74.72     14.94 o 
   2  15   0       64.09       35.68     12.95 o 
   2   0   1       27.98       71.19      1.35 o 
   3   0   1     3442.25     3394.27     36.18 o 
   4   0   1      129.11      166.78      4.26 o 
   5   0   1     1629.59     1489.68     21.04 o 
   6   0   1     7164.12     6793.47    106.13 o 
   7   0   1       20.61       21.42      2.62 o 
   8   0   1      772.95      770.21     15.58 o 
   9   0   1       90.33       73.24      4.62 o 
  10   0   1       31.15       36.84      3.91 o 
  11   0   1     1895.34     2000.83     46.78 o 
  12   0   1        4.84        6.80      3.32 o 
  13   0   1      125.16      132.00      7.77 o 
  14   0   1      346.79      337.37     15.53 o 
  15   0   1      536.47      504.15     19.34 o 
  16   0   1       23.53       32.92      6.09 o 
  17   0   1       38.98       51.30      7.04 o 
  18   0   1       18.23       24.94      7.16 o 
  19   0   1       13.29       25.04      9.07 o 
  20   0   1       14.11       21.59     14.37 o 
   2   1   1     1705.52     1553.43     23.35 o 
   3   1   1    20233.66    19723.21    133.83 o 
   4   1   1     8948.83     8494.78     79.71 o 
   5   1   1       76.76       82.35      1.95 o 
   6   1   1      518.75      427.59      5.64 o 
   7   1   1      286.80      265.96      4.49 o 
   8   1   1     2717.64     2939.23     38.14 o 
   9   1   1       97.11      100.53      3.33 o 
  10   1   1      399.47      385.98      8.52 o 
  11   1   1       46.15       42.42      3.31 o 
  12   1   1      728.12      711.78     14.57 o 
  13   1   1      391.10      381.12     10.71 o 
  14   1   1      134.33      135.37      5.94 o 
  15   1   1      120.43      117.61      5.99 o 
  16   1   1       33.37       29.37      3.79 o 
  17   1   1        0.95        4.31      3.19 o 
  18   1   1       22.79       22.05      5.25 o 
  19   1   1        4.92       14.60      5.95 o 
  20   1   1       24.89       23.43     12.15 o 
   1   2   1      215.38      233.02      2.41 o 
   2   2   1    38100.52    37285.28    416.20 o 
   3   2   1     3262.37     3312.39     53.73 o 
   4   2   1      980.56      839.06     11.66 o 
   5   2   1      944.84      969.25     10.60 o 
   6   2   1     2159.16     2049.30     24.08 o 
   7   2   1      294.60      289.14      5.08 o 
   8   2   1     2765.57     2815.07     54.90 o 
   9   2   1       70.89       61.80      2.66 o 
  10   2   1      195.57      227.98      5.70 o 
  11   2   1       27.35       26.83      2.54 o 
  12   2   1     1955.56     1862.85     50.45 o 
  13   2   1      147.17      150.17      6.44 o 
  14   2   1      201.87      205.08      7.80 o 
  15   2   1        1.22        0.15      2.23 o 
  16   2   1      135.80      141.23      7.58 o 
  17   2   1       27.72       36.62      5.11 o 
  18   2   1       16.71       16.43      5.10 o 
  19   2   1       11.95        1.83      4.51 o 
   0   3   1     2750.42     3077.65     40.93 o 
   1   3   1      890.29      891.58      8.53 o 
   2   3   1     3376.38     3200.89     30.44 o 
   3   3   1      237.45      240.97      4.66 o 
   4   3   1      829.24      833.94      9.29 o 
   5   3   1       83.02       83.40      2.17 o 
   6   3   1       65.09       86.17      2.30 o 
   7   3   1       14.59       16.45      1.36 o 
   8   3   1      942.72      928.55     16.86 o 
   9   3   1       60.78       68.84      2.93 o 
  10   3   1      567.62      532.73     10.60 o 
  11   3   1       25.70       32.11      3.74 o 
  12   3   1       48.05       45.04      3.13 o 
  13   3   1       25.49       31.85      3.09 o 
  14   3   1      283.07      271.02      8.47 o 
  15   3   1       68.26       72.76      4.81 o 
  16   3   1       66.78       63.32      5.44 o 
  17   3   1        7.83        7.89      3.70 o 
  18   3   1        2.49        7.16      4.84 o 
  19   3   1        0.20        3.89      5.71 o 
   1   4   1      288.30      275.96      3.97 o 
   2   4   1     1678.04     1820.21     21.24 o 
   3   4   1     1207.06     1311.30     18.07 o 
   4   4   1      223.20      182.60      2.96 o 
   5   4   1      213.29      185.73      5.87 o 
   6   4   1       14.93       26.80      1.44 o 
   7   4   1      102.75      111.90      2.94 o 
   8   4   1        0.19        1.92      1.46 o 
   9   4   1       83.13       80.53      3.29 o 
  10   4   1       29.86       33.82      3.31 o 
  11   4   1        0.17       -1.76      1.76 o 
  12   4   1      112.74      119.87      6.39 o 
  13   4   1       31.98       32.50      3.34 o 
  14   4   1      637.20      616.11     17.74 o 
  15   4   1       88.01       89.87      5.37 o 
  16   4   1        0.02        2.57      3.18 o 
  17   4   1        7.54       11.75      4.34 o 
  18   4   1       12.36       14.16      6.02 o 
  19   4   1        5.45        3.25      7.79 o 
   0   5   1      304.77      404.55      7.54 o 
   1   5   1      231.73      283.29      4.54 o 
   2   5   1      361.78      340.10      4.64 o 
   3   5   1     2015.44     1986.55     31.14 o 
   4   5   1      900.46      900.79     12.35 o 
   5   5   1        0.01        4.46      2.14 o 
   6   5   1      279.56      320.74      6.11 o 
   7   5   1       56.94       54.10      2.53 o 
   8   5   1        4.94        7.59      1.73 o 
   9   5   1       93.79       92.13      4.82 o 
  10   5   1       70.51       84.72      3.37 o 
  11   5   1      178.88      163.11      5.78 o 
  12   5   1      828.26      799.17     18.59 o 
  13   5   1      157.32      159.72      6.60 o 
  14   5   1      284.41      262.14      8.98 o 
  15   5   1        4.21       10.32      6.49 o 
  16   5   1        0.55        7.94      3.81 o 
  17   5   1        2.99       -1.14      3.64 o 
  18   5   1        0.41        0.61      4.57 o 
   1   6   1       87.31       85.16      2.70 o 
   2   6   1        8.08       23.48      1.58 o 
   3   6   1      162.93      180.70      3.26 o 
   4   6   1      582.00      576.07      9.43 o 
   5   6   1      173.13      168.82      4.48 o 
   6   6   1       89.51       81.54      3.23 o 
   7   6   1       76.90       75.38      3.74 o 
   8   6   1       89.57      109.25      3.86 o 
   9   6   1       15.63       12.22      1.97 o 
  10   6   1       10.65       18.27      2.90 o 
  11   6   1       14.14       26.08      3.38 o 
  12   6   1        4.57        3.16      2.57 o 
  13   6   1       25.06       26.71      3.73 o 
  14   6   1      275.80      249.81     12.09 o 
  15   6   1       33.79       45.38      6.14 o 
  16   6   1        4.92       16.53      5.16 o 
  17   6   1        0.56       -0.70      3.90 o 
  18   6   1       17.00       14.09      6.37 o 
   0   7   1     1740.23     1640.10     31.60 o 
   1   7   1      421.37      405.94      6.91 o 
   2   7   1      495.27      500.51      8.61 o 
   3   7   1       17.46       21.62      2.09 o 
   4   7   1      675.33      681.19     13.16 o 
   5   7   1       14.97       29.36      2.25 o 
   6   7   1        8.44        8.15      1.83 o 
   7   7   1       13.10       26.15      3.71 o 
   8   7   1      334.17      316.43      7.55 o 
   9   7   1       34.54       38.56      3.22 o 
  10   7   1      328.83      320.19      9.26 o 
  11   7   1        4.29       -0.69      2.87 o 
  12   7   1       25.11       28.67      4.31 o 
  13   7   1        9.39        8.83      4.44 o 
  14   7   1      237.09      236.85     12.15 o 
  15   7   1       17.58       15.67      5.31 o 
  16   7   1       32.24       42.38      6.55 o 
  17   7   1        0.13       -6.02      6.02 o 
   1   8   1      235.17      245.09      5.63 o 
   2   8   1     3095.59     2994.49     43.45 o 
   3   8   1      208.62      205.08      6.03 o 
   4   8   1        8.13       12.05      4.04 o 
   5   8   1       96.94       95.13      3.80 o 
   6   8   1      210.77      212.03      6.47 o 
   7   8   1       65.54       65.90      4.60 o 
   8   8   1      525.72      527.46     15.28 o 
   9   8   1        0.42        8.19      4.18 o 
  10   8   1       25.12       60.88     12.38 o 
  11   8   1        8.52       15.63      4.52 o 
  12   8   1      493.11      562.29     20.24 o 
  13   8   1       27.12       36.65      6.17 o 
  14   8   1       86.09       91.22      8.51 o 
  15   8   1        4.94        1.22      4.20 o 
  16   8   1       31.93       37.59      6.58 o 
  17   8   1        2.84        9.96      6.78 o 
   0   9   1       91.77       85.97      5.71 o 
   1   9   1       10.04       19.59      2.74 o 
   2   9   1      243.89      233.48      7.16 o 
   3   9   1     1041.87      990.84     20.31 o 
   4   9   1      353.59      359.14      8.87 o 
   5   9   1        3.40        5.77      2.54 o 
   6   9   1      111.57      114.84      5.23 o 
   7   9   1        2.34       -1.82      2.58 o 
   8   9   1      252.85      244.97      9.91 o 
   9   9   1       17.47       29.03      4.51 o 
  10   9   1       69.46       91.51      8.01 o 
  11   9   1        5.20        4.48      5.01 o 
  12   9   1      209.20      222.80     12.93 o 
  13   9   1       31.36       49.47      7.29 o 
  14   9   1        2.94       10.93      6.17 o 
  15   9   1       19.54       25.74      6.62 o 
  16   9   1       23.21       23.25      7.95 o 
   1  10   1       92.83      103.25      5.96 o 
   2  10   1       24.59       25.33      3.33 o 
   3  10   1      299.46      273.62     10.56 o 
   4  10   1        0.04        1.84      3.93 o 
   5  10   1        1.22        5.44      2.88 o 
   6  10   1      388.95      365.17     11.50 o 
   7  10   1        2.00        0.01      3.01 o 
   8  10   1      113.83      133.63      7.82 o 
   9  10   1        0.40        9.45      5.09 o 
  10  10   1        7.15       12.43      6.29 o 
  11  10   1      127.80      125.39      9.52 o 
  12  10   1        0.06       11.90      5.30 o 
  13  10   1        9.55       25.54      7.98 o 
  14  10   1       48.79       63.58      8.98 o 
  15  10   1       63.88       67.14      9.40 o 
   0  11   1       77.73       75.96      7.42 o 
   1  11   1       29.65       33.07      3.59 o 
   2  11   1       32.36       38.42      4.17 o 
   3  11   1      182.49      175.38      7.54 o 
   4  11   1      533.53      474.73     16.80 o 
   5  11   1        3.75        4.96      3.15 o 
   6  11   1       66.68       74.10      6.22 o 
   7  11   1       25.48       24.02      4.78 o 
   8  11   1      152.89      137.78      9.81 o 
   9  11   1        2.89        7.21      5.77 o 
  10  11   1       80.15      107.51      9.13 o 
  11  11   1        0.51        7.00      5.08 o 
  12  11   1       37.63       45.87      7.43 o 
  13  11   1       42.77       46.63      7.62 o 
   1  12   1       24.66       34.55      5.29 o 
   2  12   1      792.85      746.65     22.75 o 
   3  12   1       15.32       13.53      3.77 o 
   4  12   1       71.24       63.52      5.36 o 
   5  12   1       15.05       13.12      4.27 o 
   6  12   1       97.58       82.18      7.96 o 
   7  12   1        1.83        2.55      4.33 o 
   8  12   1      233.08      210.68     13.03 o 
   9  12   1        0.00        7.43      5.21 o 
  10  12   1       13.88        9.19      5.51 o 
  11  12   1        7.85        9.39      5.63 o 
  12  12   1      166.41      149.11     12.93 o 
   0  13   1       20.82       34.56      9.22 o 
   1  13   1        2.46       -4.20      4.20 o 
   2  13   1       68.35       75.10      9.27 o 
   3  13   1        0.31       -1.71      5.09 o 
   4  13   1       14.22       13.86      4.99 o 
   5  13   1        6.25        9.12      5.43 o 
   6  13   1        4.03        6.25      4.82 o 
   7  13   1        7.71        4.54      4.74 o 
   8  13   1       23.43       15.30      5.87 o 
   9  13   1        2.70       14.02      6.02 o 
  10  13   1       14.08       16.11      6.25 o 
   1  14   1       11.50       37.73     12.20 o 
   2  14   1       12.08       23.09      6.50 o 
   3  14   1        5.66       12.60      8.16 o 
   4  14   1        7.28       -2.23      5.49 o 
   5  14   1        5.61        6.30      6.37 o 
   6  14   1        1.17        4.77      6.54 o 
   7  14   1        1.27        4.78      6.27 o 
   0  15   1       27.27       14.19     21.02 o 
   1  15   1        1.03       -1.92      6.79 o 
   2  15   1        2.87        6.89      8.53 o 
   3  15   1       18.11       17.35      8.93 o 
   0   0   2    16699.00    15190.67    376.91 o 
   1   0   2     2119.91     1921.25     22.72 o 
   2   0   2     6755.89     6879.82    112.32 o 
   3   0   2    12406.81    12634.88    176.52 o 
   4   0   2    30675.83    30433.94    359.22 o 
   5   0   2     4157.98     4350.76     60.18 o 
   6   0   2     1597.43     1476.44     23.03 o 
   7   0   2      129.87      179.07      4.90 o 
   8   0   2     1307.19     1283.88     27.90 o 
   9   0   2     2051.82     1964.10     39.54 o 
  10   0   2     2107.34     2204.51     47.28 o 
  11   0   2        2.12        1.55      2.65 o 
  12   0   2        3.36       10.41      3.60 o 
  13   0   2       24.22       21.86      5.54 o 
  14   0   2     1669.78     1665.48     47.45 o 
  15   0   2      125.03      128.66      9.09 o 
  16   0   2        6.68        7.24      4.33 o 
  17   0   2       11.32       10.18      5.37 o 
  18   0   2        6.85        4.67      6.47 o 
  19   0   2        5.98        7.36      7.64 o 
  20   0   2       49.41       89.35     21.17 o 
   1   1   2     1107.79     1118.13     10.35 o 
   2   1   2    12991.88    13054.56    106.59 o 
   3   1   2     7651.40     7488.12     73.50 o 
   4   1   2      106.55      104.35      2.22 o 
   5   1   2        1.71        3.90      1.60 o 
   6   1   2      257.00      272.50      4.49 o 
   7   1   2        0.86        1.61      1.07 o 
   8   1   2     3320.52     3317.06     44.83 o 
   9   1   2      641.74      689.29     11.08 o 
  10   1   2      625.24      638.95     16.12 o 
  11   1   2      807.92      787.04     14.38 o 
  12   1   2      245.44      256.62      6.94 o 
  13   1   2       98.10       87.78      4.90 o 
  14   1   2       14.47       15.75      3.25 o 
  15   1   2        2.60        7.59      3.02 o 
  16   1   2       12.26       19.62      3.54 o 
  17   1   2        3.41        2.71      3.90 o 
  18   1   2       67.41       72.22      7.64 o 
  19   1   2        8.49        9.96      5.83 o 
   0   2   2       57.00       55.82      1.85 o 
   1   2   2     4203.85     4342.90     42.63 o 
   2   2   2     4753.46     4692.21     38.07 o 
   3   2   2     1898.48     1851.62     16.22 o 
   4   2   2       66.28       88.21      1.89 o 
   5   2   2      482.62      471.30      5.89 o 
   6   2   2        8.25        4.28      1.07 o 
   7   2   2      381.10      358.70      6.38 o 
   8   2   2      274.87      321.49      5.99 o 
   9   2   2     1000.17     1102.39     16.50 o 
  10   2   2      144.27      150.20      4.77 o 
  11   2   2        2.45        7.50      2.12 o 
  12   2   2       16.12       20.77      3.47 o 
  13   2   2      442.24      422.20     10.34 o 
  14   2   2        0.10        4.25      2.53 o 
  15   2   2       46.85       43.26      3.95 o 
  16   2   2       37.99       51.03      4.71 o 
  17   2   2       18.48       20.91      5.01 o 
  18   2   2        0.01       -1.78      4.06 o 
  19   2   2        0.27        5.48      6.00 o 
   1   3   2     8482.37     8196.39     66.29 o 
   2   3   2     2761.44     2711.78     22.19 o 
   3   3   2        0.60        2.23      0.58 o 
   4   3   2        9.68       19.94      1.44 o 
   5   3   2      131.16      134.18      3.32 o 
   6   3   2      523.36      584.90      7.20 o 
   7   3   2      274.19      278.69      5.19 o 
   8   3   2      425.44      359.77      5.96 o 
   9   3   2       98.26       88.84      4.14 o 
  10   3   2      303.98      294.09      6.77 o 
  11   3   2      324.44      304.87     10.69 o 
  12   3   2      379.76      361.20      8.81 o 
  13   3   2       28.57       29.10      3.15 o 
  14   3   2        4.60        7.43      2.73 o 
  15   3   2      219.20      211.94      8.40 o 
  16   3   2        5.92        6.42      3.83 o 
  17   3   2        0.53        7.37      4.19 o 
  18   3   2       49.33       59.90      7.94 o 
  19   3   2        0.10        6.45      6.03 o 
   0   4   2     3186.27     3425.69     53.97 o 
   1   4   2     8404.26     8346.97     82.75 o 
   2   4   2      512.70      487.66      6.76 o 
   3   4   2       18.68       11.63      1.17 o 
   4   4   2      141.33      120.83      3.65 o 
   5   4   2      538.27      535.72      9.17 o 
   6   4   2      666.67      613.79      9.44 o 
   7   4   2        0.16        4.48      1.95 o 
   8   4   2       62.92       74.92      3.41 o 
   9   4   2      179.15      170.04      4.05 o 
  10   4   2      278.08      258.67      6.18 o 
  11   4   2      516.44      496.13      9.97 o 
  12   4   2       52.41       52.71      3.86 o 
  13   4   2      182.14      184.09      6.87 o 
  14   4   2      140.46      133.42      6.92 o 
  15   4   2        2.37        3.31      3.03 o 
  16   4   2      164.85      161.76      8.32 o 
  17   4   2        7.80       14.44      5.30 o 
  18   4   2       13.81        9.72      5.94 o 
  19   4   2        1.62        3.75      5.69 o 
   1   5   2       14.44       24.96      2.22 o 
   2   5   2     1120.46     1215.78     17.03 o 
   3   5   2      237.27      307.04      5.71 o 
   4   5   2      625.36      658.07      9.50 o 
   5   5   2       54.80       63.39      2.18 o 
   6   5   2      236.18      265.04      4.91 o 
   7   5   2        1.96       11.67      2.96 o 
   8   5   2       72.60       56.46      2.21 o 
   9   5   2        6.08       11.77      2.86 o 
  10   5   2        6.63        8.92      2.29 o 
  11   5   2       35.60       38.98      3.09 o 
  12   5   2      204.05      189.63      6.48 o 
  13   5   2      175.95      175.83      6.72 o 
  14   5   2       19.51       22.35      4.06 o 
  15   5   2       21.46       19.23      3.95 o 
  16   5   2       18.03       20.57      4.64 o 
  17   5   2       58.96       65.20     13.59 o 
  18   5   2       30.86       21.46      7.52 o 
   0   6   2     1267.65     1235.04     27.08 o 
   1   6   2     3740.29     3934.52     50.36 o 
   2   6   2       69.82       63.51      2.89 o 
   3   6   2      100.64       80.70      2.92 o 
   4   6   2       86.38      108.54      3.31 o 
   5   6   2      475.80      498.56      8.61 o 
   6   6   2      174.69      163.70      4.77 o 
   7   6   2        7.48       12.65      2.26 o 
   8   6   2        2.05        6.78      2.70 o 
   9   6   2       91.23       99.38      4.69 o 
  10   6   2      115.52      126.36      6.23 o 
  11   6   2      401.31      361.05     10.90 o 
  12   6   2        2.60       16.32      5.13 o 
  13   6   2      171.38      152.95      8.05 o 
  14   6   2       56.60       54.62      4.88 o 
  15   6   2       14.46       22.33      5.02 o 
  16   6   2      105.28       92.97      8.05 o 
  17   6   2       16.52       24.49      7.13 o 
  18   6   2        2.42        2.13      5.42 o 
   1   7   2     1770.53     1693.54     24.95 o 
   2   7   2      323.45      346.58      7.04 o 
   3   7   2        2.09        0.22      1.56 o 
   4   7   2        1.34        1.31      1.54 o 
   5   7   2      370.80      357.59      7.56 o 
   6   7   2      120.61      110.92      3.94 o 
   7   7   2       63.68       60.31      3.71 o 
   8   7   2      107.58      114.76      6.04 o 
   9   7   2      198.52      179.39      6.48 o 
  10   7   2      141.68      116.03      5.46 o 
  11   7   2       57.06       68.53      5.08 o 
  12   7   2      166.57      189.06      8.64 o 
  13   7   2        2.60        8.87      3.75 o 
  14   7   2        0.14       13.13      6.70 o 
  15   7   2      104.57       97.97      8.64 o 
  16   7   2        8.87        2.09      5.42 o 
  17   7   2        0.06        0.39      4.92 o 
   0   8   2      334.60      302.18     10.79 o 
   1   8   2      348.78      320.21      8.20 o 
   2   8   2       60.76       60.63      3.13 o 
   3   8   2      226.46      212.95      6.06 o 
   4   8   2       23.79       26.94      2.43 o 
   5   8   2       20.92       20.72      2.72 o 
   6   8   2       54.20       74.00      3.58 o 
   7   8   2      160.19      142.60      5.73 o 
   8   8   2        5.23        1.65      2.25 o 
   9   8   2      114.96       92.90      5.03 o 
  10   8   2      154.60      156.27      8.70 o 
  11   8   2        0.14       -3.29      3.41 o 
  12   8   2       14.22       28.16      5.03 o 
  13   8   2      141.53      143.08      9.58 o 
  14   8   2        1.38        9.77      5.00 o 
  15   8   2       33.40       39.76      6.75 o 
  16   8   2       15.09       13.15      6.91 o 
   1   9   2       28.32       23.18      2.22 o 
   2   9   2     1229.07     1221.01     25.28 o 
   3   9   2      520.41      506.19     11.67 o 
   4   9   2      124.21      123.62      4.85 o 
   5   9   2       17.80       21.97      3.45 o 
   6   9   2      136.08      137.02      7.13 o 
   7   9   2        4.01        1.66      2.96 o 
   8   9   2      457.20      463.73     15.21 o 
   9   9   2       67.05       66.00      6.10 o 
  10   9   2      139.33      159.40      9.83 o 
  11   9   2      229.43      255.37     13.00 o 
  12   9   2       99.88       99.11      8.61 o 
  13   9   2        4.42        6.65      4.70 o 
  14   9   2        2.72        3.00      4.62 o 
  15   9   2        4.51       -2.46      5.47 o 
  16   9   2       16.78       17.89      7.97 o 
   0  10   2     1299.78     1240.92     55.12 o 
   1  10   2       90.05      105.00      5.34 o 
   2  10   2      170.88      149.98      6.48 o 
   3  10   2      195.71      197.76      7.21 o 
   4  10   2      814.06      782.61     17.78 o 
   5  10   2      173.68      154.58      7.14 o 
   6  10   2      140.94      137.81      7.80 o 
   7  10   2       33.40       47.19      5.42 o 
   8  10   2       76.55       76.43      6.75 o 
   9  10   2      244.37      251.64     12.88 o 
  10  10   2      331.06      325.73     15.80 o 
  11  10   2        4.42        5.32      4.75 o 
  12  10   2        1.21        8.17      5.18 o 
  13  10   2        3.03        6.68      5.31 o 
  14  10   2      179.03      170.07     12.91 o 
   1  11   2       25.09       32.35      3.99 o 
   2  11   2      131.22      121.90      6.02 o 
   3  11   2      135.60      125.80      6.39 o 
   4  11   2       59.80       61.34      4.84 o 
   5  11   2       68.29       63.53      6.06 o 
   6  11   2       11.44        3.28      3.66 o 
   7  11   2       13.11        8.49      4.20 o 
   8  11   2      107.51      110.57      8.24 o 
   9  11   2      124.87      130.04      9.67 o 
  10  11   2        2.97       13.38      5.57 o 
  11  11   2       38.63       32.80      6.80 o 
  12  11   2       27.61       20.56      6.37 o 
  13  11   2        5.88       12.26      7.80 o 
   0  12   2       40.54       47.76      8.73 o 
   1  12   2       37.87       41.90      4.97 o 
   2  12   2       49.59       48.87      5.25 o 
   3  12   2       60.66       65.44      5.61 o 
   4  12   2       11.67       10.17      4.17 o 
   5  12   2        6.68        9.84      4.08 o 
   6  12   2        0.46        3.29      4.43 o 
   7  12   2       25.58       27.72      6.00 o 
   8  12   2        7.26       20.14      5.73 o 
   9  12   2       31.36       24.21      6.38 o 
  10  12   2       15.57       14.97      5.80 o 
  11  12   2        0.04        8.70      5.81 o 
  12  12   2        0.13       13.08      6.43 o 
   1  13   2       82.96       80.50      7.45 o 
   2  13   2      164.61      176.36     12.46 o 
   3  13   2        0.14        7.18      4.94 o 
   4  13   2        4.37        1.84      4.08 o 
   5  13   2        1.22        5.69      4.76 o 
   6  13   2        4.26        3.17      5.14 o 
   7  13   2        0.06       -0.46      4.64 o 
   8  13   2       43.19       56.04      8.09 o 
   9  13   2        5.49       19.03      6.37 o 
  10  13   2        3.36        6.41      6.32 o 
   0  14   2      169.38      180.83     25.31 o 
   1  14   2       47.97       57.02      8.50 o 
   2  14   2       24.96       21.47      6.44 o 
   3  14   2        4.05        5.44      5.48 o 
   4  14   2       34.75       38.45      8.37 o 
   5  14   2        4.21        6.60      5.78 o 
   6  14   2       62.81       64.63     10.71 o 
   7  14   2        1.79        2.50      5.92 o 
   1  15   2        1.70       12.31      9.54 o 
   2  15   2       26.27       29.15     10.19 o 
   1   0   3     4263.39     4427.73     43.58 o 
   2   0   3       21.28       29.70      1.32 o 
   3   0   3    38761.57    38649.80    654.00 o 
   4   0   3       34.44       65.14      2.72 o 
   5   0   3     4575.26     4639.38     61.69 o 
   6   0   3     3303.18     3544.04     58.90 o 
   7   0   3     8767.34     9273.81    155.22 o 
   8   0   3      194.51      198.83      5.86 o 
   9   0   3      581.23      584.37     13.23 o 
  10   0   3       96.75       82.33      6.46 o 
  11   0   3       81.00       78.91      6.42 o 
  12   0   3      203.90      201.75      8.41 o 
  13   0   3       12.00       18.00      3.78 o 
  14   0   3       26.70       36.98      6.34 o 
  15   0   3      196.08      210.94     10.59 o 
  16   0   3        2.10        0.43      4.10 o 
  17   0   3       20.48        2.20      5.85 o 
  18   0   3       28.86       20.05      8.52 o 
  19   0   3        5.56       19.49      9.95 o 
   0   1   3    12055.02    12841.60    204.55 o 
   1   1   3    23383.56    23142.49    186.71 o 
   2   1   3    10841.24    10195.80    125.20 o 
   3   1   3      596.87      495.90      8.76 o 
   4   1   3     2992.90     3089.52     28.09 o 
   5   1   3     1301.24     1396.59     14.38 o 
   6   1   3     3584.38     3649.51     39.48 o 
   7   1   3      331.22      355.92      6.40 o 
   8   1   3      357.01      319.09      6.16 o 
   9   1   3        1.36        0.97      2.12 o 
  10   1   3      489.37      468.69      8.72 o 
  11   1   3      847.21      872.01     15.43 o 
  12   1   3       45.02       47.90      3.13 o 
  13   1   3      236.43      228.97      6.96 o 
  14   1   3      221.39      218.97      7.70 o 
  15   1   3       15.80       14.26      2.90 o 
  16   1   3        7.64       10.74      4.33 o 
  17   1   3      113.66      126.86      9.63 o 
  18   1   3        1.26       15.28      6.45 o 
  19   1   3        6.94        3.84      5.15 o 
   1   2   3     4179.69     4155.79     43.34 o 
   2   2   3     1379.06     1430.94     12.62 o 
   3   2   3      108.10      159.23      1.89 o 
   4   2   3     7042.87     6788.24     72.88 o 
   5   2   3        0.34        2.06      1.07 o 
   6   2   3     4268.59     4399.39     52.20 o 
   7   2   3       84.89       91.09      2.41 o 
   8   2   3      791.77      754.20     11.19 o 
   9   2   3        5.67        9.13      2.41 o 
  10   2   3      650.79      606.18     11.63 o 
  11   2   3      452.59      416.23      9.35 o 
  12   2   3      166.13      171.42      5.38 o 
  13   2   3       13.52       14.72      3.01 o 
  14   2   3      184.70      191.67      6.46 o 
  15   2   3       38.14       49.87      5.35 o 
  16   2   3      369.74      352.18     14.45 o 
  17   2   3        2.60        6.40      4.18 o 
  18   2   3       17.69       26.32      7.60 o 
  19   2   3       13.84       23.08      9.16 o 
   0   3   3     1129.31     1012.60     16.63 o 
   1   3   3      489.33      516.94      6.50 o 
   2   3   3     3113.84     3189.83     35.91 o 
   3   3   3      458.64      404.85      5.65 o 
   4   3   3      597.77      599.71      7.67 o 
   5   3   3      236.49      250.20      4.36 o 
   6   3   3      800.78      805.27     11.34 o 
   7   3   3        8.46        6.98      1.36 o 
   8   3   3      199.26      182.39      3.55 o 
   9   3   3       82.05       76.41      3.19 o 
  10   3   3       10.22       15.03      3.05 o 
  11   3   3        4.16       11.50      3.97 o 
  12   3   3      248.20      250.83      7.97 o 
  13   3   3       18.73       31.29      5.29 o 
  14   3   3       90.39       84.23      5.31 o 
  15   3   3       81.22       90.16      5.49 o 
  16   3   3        0.36       11.49      4.31 o 
  17   3   3       33.89       36.93      6.05 o 
  18   3   3        5.53        6.69      5.53 o 
  19   3   3        0.01       -0.91      5.61 o 
   1   4   3    10041.67    10468.60    114.50 o 
   2   4   3     1517.14     1532.23     15.65 o 
   3   4   3       85.55       78.33      2.04 o 
   4   4   3      176.65      155.44      3.83 o 
   5   4   3      348.13      303.83      6.14 o 
   6   4   3      213.24      195.04      4.11 o 
   7   4   3      629.96      638.73     10.22 o 
   8   4   3       34.55       36.46      2.73 o 
   9   4   3       73.92       60.71      3.03 o 
  10   4   3       18.70       23.75      2.47 o 
  11   4   3      409.14      393.20      9.60 o 
  12   4   3       83.55       79.24      4.29 o 
  13   4   3      139.59      155.10      8.93 o 
  14   4   3        3.76        7.78      2.83 o 
  15   4   3      117.54      111.32      6.06 o 
  16   4   3        7.24       19.36      6.27 o 
  17   4   3        9.61        5.75      4.61 o 
  18   4   3        2.06        5.65      5.32 o 
  19   4   3        9.16        5.40      7.01 o 
   0   5   3       33.41       40.45      4.02 o 
   1   5   3     3412.57     3611.98     41.72 o 
   2   5   3     1818.40     1918.61     25.80 o 
   3   5   3     3926.23     4006.54     52.36 o 
   4   5   3     1267.94     1407.89     18.27 o 
   5   5   3      670.13      741.28     13.09 o 
   6   5   3      175.44      172.60      5.04 o 
   7   5   3      229.15      214.98      5.88 o 
   8   5   3      708.01      631.76     11.04 o 
   9   5   3       85.19       77.67      3.52 o 
  10   5   3      161.78      153.82      5.22 o 
  11   5   3      427.93      389.60     10.20 o 
  12   5   3       71.49       68.22      4.91 o 
  13   5   3      311.82      291.00     10.24 o 
  14   5   3      121.60      116.08      6.50 o 
  15   5   3       13.56       17.28      3.88 o 
  16   5   3       17.33       24.28      5.97 o 
  17   5   3      131.64      109.74     11.10 o 
  18   5   3        5.48        4.38      5.76 o 
   1   6   3     3497.36     3595.86     46.73 o 
   2   6   3       82.89       80.31      2.18 o 
   3   6   3      252.78      237.45      5.17 o 
   4   6   3       80.39       75.85      2.64 o 
   5   6   3      227.57      218.47      4.68 o 
   6   6   3      328.50      347.91      9.34 o 
   7   6   3      235.80      209.54      6.99 o 
   8   6   3      176.80      160.84      6.32 o 
   9   6   3       34.95       33.71      3.32 o 
  10   6   3        6.99       12.41      3.36 o 
  11   6   3      232.27      219.14      7.97 o 
  12   6   3       78.17       86.48      5.89 o 
  13   6   3       39.48       39.86      4.47 o 
  14   6   3       12.19       18.44      3.97 o 
  15   6   3       72.51       78.56      6.03 o 
  16   6   3       36.79       49.47      7.96 o 
  17   6   3        0.21        2.54      6.31 o 
  18   6   3        3.07        6.27      6.09 o 
   0   7   3        8.36        5.93      3.35 o 
   1   7   3       12.33       16.00      2.15 o 
   2   7   3     1047.94     1132.60     18.71 o 
   3   7   3       21.34       18.64      2.09 o 
   4   7   3      703.82      679.37     13.21 o 
   5   7   3       42.43       42.11      4.44 o 
   6   7   3      495.13      479.31     11.96 o 
   7   7   3        1.52        0.31      2.20 o 
   8   7   3      186.65      195.49      6.92 o 
   9   7   3        6.44        2.62      3.69 o 
  10   7   3       17.30       28.63      3.74 o 
  11   7   3        0.02        7.68      3.54 o 
  12   7   3       70.29       61.34      5.85 o 
  13   7   3        3.04        9.56      4.03 o 
  14   7   3       62.17       69.24      6.38 o 
  15   7   3       32.39       30.65      8.72 o 
  16   7   3        0.21       -2.73      5.58 o 
  17   7   3       10.04        0.59      5.66 o 
   1   8   3      701.40      733.71     15.07 o 
   2   8   3      186.52      183.62      5.64 o 
   3   8   3        4.62        8.49      3.37 o 
   4   8   3      913.09      920.88     17.39 o 
   5   8   3      126.36      133.97      5.67 o 
   6   8   3      516.15      471.18     12.14 o 
   7   8   3       10.27       13.49      3.53 o 
   8   8   3      116.30      122.81      5.96 o 
   9   8   3        7.92       10.97      3.07 o 
  10   8   3       42.35       63.70      6.40 o 
  11   8   3      148.53      168.61      8.68 o 
  12   8   3       55.87       62.69      6.13 o 
  13   8   3        6.38       10.93      5.74 o 
  14   8   3       69.22       57.09      7.19 o 
  15   8   3       25.08       25.17      7.39 o 
  16   8   3      106.72       93.10     11.47 o 
   0   9   3      605.64      585.78     16.02 o 
   1   9   3     1175.45     1163.01     23.81 o 
   2   9   3      276.89      274.38      7.65 o 
   3   9   3      460.28      458.71     11.04 o 
   4   9   3      120.92      113.27      5.01 o 
   5   9   3       91.32       90.65      6.11 o 
   6   9   3      178.30      173.14      7.46 o 
   7   9   3       37.42       56.67      8.25 o 
   8   9   3        4.42       17.45      5.34 o 
   9   9   3        0.45        9.17      4.20 o 
  10   9   3       35.30       45.06      5.70 o 
  11   9   3      195.71      185.98      9.89 o 
  12   9   3        0.57        6.32      4.81 o 
  13   9   3       57.15       63.27      7.34 o 
  14   9   3       42.35       51.20      7.76 o 
  15   9   3        1.42       -0.68      6.93 o 
   1  10   3      205.45      197.77      7.82 o 
   2  10   3       44.16       49.46      3.89 o 
   3  10   3      965.25      899.67     20.61 o 
   4  10   3        0.01        0.47      2.22 o 
   5  10   3      272.86      263.05     11.05 o 
   6  10   3      130.28      123.88      8.01 o 
   7  10   3      221.36      199.72      9.98 o 
   8  10   3        3.17        7.47      4.14 o 
   9  10   3       11.92       12.07      4.76 o 
  10  10   3        2.99        3.88      4.13 o 
  11  10   3        0.01        7.02      5.63 o 
  12  10   3       17.00       17.78      5.70 o 
  13  10   3        0.72        1.03      4.36 o 
  14  10   3        0.94       -4.03      6.42 o 
   0  11   3      397.06      376.80     17.80 o 
   1  11   3      395.65      362.03     12.24 o 
   2  11   3      244.56      210.42      7.49 o 
   3  11   3       19.45       16.24      3.18 o 
   4  11   3      201.68      186.36      9.15 o 
   5  11   3       18.33       12.95      4.27 o 
   6  11   3      145.96      149.32      9.06 o 
   7  11   3       32.87       28.36      5.53 o 
   8  11   3       59.21       56.63      6.54 o 
   9  11   3       14.74       20.54      5.02 o 
  10  11   3       44.05       45.44      7.19 o 
  11  11   3       53.82       43.07      7.36 o 
  12  11   3        5.61        1.24      5.06 o 
  13  11   3       41.63       44.79      9.33 o 
   1  12   3       65.92       68.17      5.61 o 
   2  12   3      102.42       91.94      8.83 o 
   3  12   3        0.00        6.91      4.55 o 
   4  12   3      201.06      184.15     11.44 o 
   5  12   3       26.58       24.18      4.97 o 
   6  12   3      160.86      161.33      9.74 o 
   7  12   3        0.43        2.77      4.02 o 
   8  12   3       51.01       54.94      7.75 o 
   9  12   3        7.74        6.33      5.18 o 
  10  12   3       37.52       39.25      7.64 o 
  11  12   3       29.27       44.19      7.82 o 
   0  13   3        6.58       13.06      9.61 o 
   1  13   3        2.94       11.09      5.88 o 
   2  13   3       30.94       43.87      6.72 o 
   3  13   3       33.58       43.33      6.85 o 
   4  13   3       21.59       15.33      6.30 o 
   5  13   3       13.03        6.46      5.43 o 
   6  13   3       13.74       14.95      5.90 o 
   7  13   3       47.93       50.75      8.69 o 
   8  13   3        0.76        0.08      4.93 o 
   9  13   3        0.87        2.89      5.25 o 
   1  14   3      117.12      119.19     13.56 o 
   2  14   3        2.01        4.00      5.75 o 
   3  14   3        3.57       14.19      6.53 o 
   4  14   3        0.00        3.42      5.69 o 
   5  14   3       19.82       20.40      7.02 o 
   6  14   3        4.31       -1.43      6.79 o 
   7  14   3        2.71       23.47      9.00 o 
   0   0   4       53.54       51.02      4.18 o 
   1   0   4     1064.48     1273.51     17.26 o 
   2   0   4     2074.98     2137.25     31.52 o 
   3   0   4     5622.14     5508.51     92.66 o 
   4   0   4     1121.16     1043.64     19.43 o 
   5   0   4       84.45       88.27      3.93 o 
   6   0   4     6363.14     6005.15    119.88 o 
   7   0   4     1437.15     1492.43     26.97 o 
   8   0   4     3307.02     3519.07     61.52 o 
   9   0   4       33.01       26.76      4.65 o 
  10   0   4     1526.96     1618.80     34.70 o 
  11   0   4      165.05      133.37      5.88 o 
  12   0   4        0.42        2.32      2.61 o 
  13   0   4      339.61      323.59     13.91 o 
  14   0   4       92.46       70.29      7.39 o 
  15   0   4        2.20       -0.45      4.02 o 
  16   0   4       63.75       60.90      8.67 o 
  17   0   4       10.50       12.16      7.07 o 
  18   0   4      126.44      137.51     15.75 o 
  19   0   4        8.02        8.17      7.96 o 
   1   1   4      198.70      157.93      2.44 o 
   2   1   4     2080.60     2185.30     20.49 o 
   3   1   4      279.39      299.93      3.90 o 
   4   1   4      399.57      388.83      6.17 o 
   5   1   4     1240.54     1486.32     13.74 o 
   6   1   4     6004.17     5981.92     64.74 o 
   7   1   4      162.94      180.61      4.66 o 
   8   1   4     1254.63     1199.10     18.43 o 
   9   1   4      318.42      340.27      6.05 o 
  10   1   4      159.44      164.69      4.58 o 
  11   1   4      136.67      134.88      4.97 o 
  12   1   4      651.77      666.48     12.99 o 
  13   1   4       14.53       20.73      3.24 o 
  14   1   4       61.73       54.48      4.75 o 
  15   1   4       67.82       62.67      6.03 o 
  16   1   4        6.94        5.46      3.97 o 
  17   1   4        9.33       12.88      4.75 o 
  18   1   4        4.51       -0.08      4.39 o 
  19   1   4       13.53       18.40      7.06 o 
   0   2   4      873.89      893.33     13.51 o 
   1   2   4     2305.91     2257.86     25.63 o 
   2   2   4     2176.52     2227.72     24.38 o 
   3   2   4     1143.79     1090.07     11.11 o 
   4   2   4     1240.76     1385.34     15.00 o 
   5   2   4      134.02       92.35      2.19 o 
   6   2   4      137.10      176.19      3.16 o 
   7   2   4      259.86      220.69      3.90 o 
   8   2   4      314.46      310.81      5.32 o 
   9   2   4      187.53      172.91      4.43 o 
  10   2   4      850.23      792.17     15.64 o 
  11   2   4      549.60      547.68     12.31 o 
  12   2   4      103.19      106.12      4.59 o 
  13   2   4      112.69      111.67      5.11 o 
  14   2   4       34.43       43.39      8.37 o 
  15   2   4        7.43       12.33      4.13 o 
  16   2   4        0.03        6.21      4.05 o 
  17   2   4        6.77       17.75      4.91 o 
  18   2   4       13.00       29.27      7.53 o 
  19   2   4        8.28       12.11      7.29 o 
   1   3   4     5516.47     5388.26     58.22 o 
   2   3   4      494.19      495.25      6.81 o 
   3   3   4     1887.85     2108.02     25.75 o 
   4   3   4       69.84       48.86      2.30 o 
   5   3   4       60.01       35.16      1.70 o 
   6   3   4      412.48      478.64      7.56 o 
   7   3   4      234.59      214.68      4.75 o 
   8   3   4      542.83      534.84      9.51 o 
   9   3   4     2611.56     2587.23     41.01 o 
  10   3   4       11.86       17.37      2.19 o 
  11   3   4      385.85      365.45      9.23 o 
  12   3   4        6.12       13.74      2.67 o 
  13   3   4      205.48      193.54      7.47 o 
  14   3   4        2.31       10.07      5.35 o 
  15   3   4      141.50      136.14      8.23 o 
  16   3   4       52.91       57.61      6.29 o 
  17   3   4       15.88       14.11      5.46 o 
  18   3   4       30.15       37.18      7.45 o 
  19   3   4       44.53       53.22     10.12 o 
   0   4   4      131.62      144.99      4.96 o 
   1   4   4      117.69      137.28      2.82 o 
   2   4   4      216.73      240.25      3.83 o 
   3   4   4     1552.71     1498.13     19.78 o 
   4   4   4       43.07       43.28      2.68 o 
   5   4   4      798.74      798.95     11.43 o 
   6   4   4      387.22      338.94      6.21 o 
   7   4   4      243.48      204.66      5.87 o 
   8   4   4      192.99      198.19      5.24 o 
   9   4   4      702.88      680.53     13.02 o 
  10   4   4      465.84      444.69      9.90 o 
  11   4   4        0.24        3.81      2.36 o 
  12   4   4       18.64       24.41      3.59 o 
  13   4   4      424.77      386.28     10.75 o 
  14   4   4       33.80       34.41      7.12 o 
  15   4   4        5.88        9.55      4.76 o 
  16   4   4        4.33        6.13      4.62 o 
  17   4   4       26.05       16.41      5.75 o 
  18   4   4       11.89        8.00      5.93 o 
   1   5   4     1346.83     1597.66     20.35 o 
   2   5   4      521.33      518.08      7.43 o 
   3   5   4      201.16      177.41      3.93 o 
   4   5   4      146.65      156.19      4.76 o 
   5   5   4      152.15      128.59      4.21 o 
   6   5   4       78.38       86.87      4.02 o 
   7   5   4       56.26       64.50      3.60 o 
   8   5   4       49.41       45.98      3.11 o 
   9   5   4     1408.72     1368.63     27.22 o 
  10   5   4      213.54      203.39      7.28 o 
  11   5   4       46.33       45.74      4.32 o 
  12   5   4       27.57       27.43      4.03 o 
  13   5   4      347.92      336.08     10.96 o 
  14   5   4        0.14       -2.38      3.75 o 
  15   5   4       19.82       17.83      4.96 o 
  16   5   4        0.76        4.30      4.49 o 
  17   5   4        0.11       -2.44      4.69 o 
  18   5   4        1.58        8.28      7.12 o 
   0   6   4        6.05       24.32      4.09 o 
   1   6   4      131.98      104.50      3.06 o 
   2   6   4       68.03       75.99      2.19 o 
   3   6   4     1458.66     1572.29     24.52 o 
   4   6   4        5.15        8.77      1.98 o 
   5   6   4      583.47      626.46     13.10 o 
   6   6   4      236.74      210.00      6.51 o 
   7   6   4      457.28      430.67     10.56 o 
   8   6   4       27.24       38.42      3.49 o 
   9   6   4      378.13      387.05     10.61 o 
  10   6   4      280.72      277.15      9.10 o 
  11   6   4        9.31       11.41      3.62 o 
  12   6   4       12.37       19.52      5.31 o 
  13   6   4      351.47      328.83     11.53 o 
  14   6   4        4.77        2.15      3.74 o 
  15   6   4       43.69       53.74      6.77 o 
  16   6   4       10.11        5.35      5.36 o 
  17   6   4        7.23        2.53      6.29 o 
   1   7   4     2179.80     2215.34     32.80 o 
   2   7   4       62.54       87.53      3.49 o 
   3   7   4      778.83      839.18     15.05 o 
   4   7   4        1.30        7.20      2.12 o 
   5   7   4      270.74      259.26      7.71 o 
   6   7   4       69.81       68.62      4.41 o 
   7   7   4       92.93      104.30      5.15 o 
   8   7   4      127.67      136.72      6.12 o 
   9   7   4     1205.28     1132.98     25.82 o 
  10   7   4        1.11        3.71      2.97 o 
  11   7   4      225.73      236.28      8.96 o 
  12   7   4        7.15       15.83      4.48 o 
  13   7   4      186.09      180.67      8.53 o 
  14   7   4        0.05        0.00      4.07 o 
  15   7   4       73.63       56.49      9.28 o 
  16   7   4       24.96       18.61      7.28 o 
  17   7   4        7.66        2.54      5.75 o 
   0   8   4      209.64      199.51      6.99 o 
   1   8   4      119.22      116.18      4.23 o 
   2   8   4      417.22      393.45      9.09 o 
   3   8   4      385.28      400.79      9.38 o 
   4   8   4       21.93       31.04      4.07 o 
   5   8   4       36.80       61.75      4.30 o 
   6   8   4        3.93        6.67      4.16 o 
   7   8   4       95.71      102.85      6.44 o 
   8   8   4       23.33       20.45      5.19 o 
   9   8   4       25.08       37.00      4.99 o 
  10   8   4      273.26      273.98     11.31 o 
  11   8   4      122.87      133.33      7.93 o 
  12   8   4       12.79       16.05      4.41 o 
  13   8   4       32.94       30.59      5.19 o 
  14   8   4        0.89       12.09      6.52 o 
  15   8   4       11.54       10.36      6.92 o 
  16   8   4        2.20        5.69      6.33 o 
   1   9   4       37.03       40.42      3.23 o 
   2   9   4      273.26      269.28      7.71 o 
   3   9   4       48.57       47.78      3.53 o 
   4   9   4       37.75       40.01      4.73 o 
   5   9   4      135.13      119.00      7.07 o 
   6   9   4      765.25      749.42     26.23 o 
   7   9   4       43.91       58.99      5.09 o 
   8   9   4      304.58      302.53     10.82 o 
   9   9   4       51.10       71.76      5.51 o 
  10   9   4        0.12       -0.26      3.52 o 
  11   9   4       29.47       39.74      5.52 o 
  12   9   4      132.65      130.63      9.07 o 
  13   9   4        1.30       -0.29      3.83 o 
  14   9   4       10.59       21.64      7.95 o 
  15   9   4       15.15       17.90      7.47 o 
   0  10   4        2.67        8.16      4.28 o 
   1  10   4       17.94       14.01      3.47 o 
   2  10   4       43.17       41.47      3.49 o 
   3  10   4      429.08      423.69     11.40 o 
   4  10   4      164.01      157.22      7.40 o 
   5  10   4        1.32        3.27      3.11 o 
   6  10   4      387.13      402.47     15.18 o 
   7  10   4      229.35      227.50     11.70 o 
   8  10   4      200.26      212.30     10.96 o 
   9  10   4        8.79        7.72      4.41 o 
  10  10   4      116.98      115.22      8.85 o 
  11  10   4        0.67        9.22      4.52 o 
  12  10   4        5.26        4.08      4.82 o 
  13  10   4       58.44       93.83     11.39 o 
  14  10   4        7.93        6.23      6.84 o 
   1  11   4       97.63      110.65      7.35 o 
   2  11   4       45.36       46.29      4.63 o 
   3  11   4       20.91       23.24      5.37 o 
   4  11   4        4.99        8.97      3.62 o 
   5  11   4       12.73       21.57      4.86 o 
   6  11   4      101.32       96.54      7.57 o 
   7  11   4       13.45       13.50      4.81 o 
   8  11   4       79.86       84.33      7.74 o 
   9  11   4       56.58       81.51      7.60 o 
  10  11   4       47.60       56.82      7.63 o 
  11  11   4       23.04       26.12      6.72 o 
  12  11   4       39.61       41.19      9.38 o 
  13  11   4        9.37        5.01      6.79 o 
   0  12   4       11.93       19.38      5.92 o 
   1  12   4       66.55       75.18      6.73 o 
   2  12   4       80.52       69.61      6.54 o 
   3  12   4       71.99       69.12      7.59 o 
   4  12   4       15.09       18.25      5.32 o 
   5  12   4        3.27        6.38      4.57 o 
   6  12   4        4.60        6.18      5.83 o 
   7  12   4        8.90        8.45      4.80 o 
   8  12   4       24.83       19.99      5.62 o 
   9  12   4        9.80       21.07      6.00 o 
  10  12   4       26.50       29.95      7.20 o 
  11  12   4       43.22       41.41      7.67 o 
   1  13   4       95.28      105.57     10.34 o 
   2  13   4        2.05        5.21      5.14 o 
   3  13   4       31.92       34.28      6.47 o 
   4  13   4       12.83       15.53      5.58 o 
   5  13   4        1.57        7.75      5.13 o 
   6  13   4        0.03       -1.92      4.76 o 
   7  13   4       11.91        4.18      5.30 o 
   8  13   4       27.70       29.24      7.32 o 
   9  13   4       91.38      105.52     11.87 o 
   0  14   4       51.60       33.08     13.53 o 
   1  14   4        0.30       -6.49      6.49 o 
   2  14   4        1.39       10.29      7.55 o 
   3  14   4       21.28       27.45      8.78 o 
   4  14   4       20.74       19.83      6.97 o 
   5  14   4        9.98       23.79     10.43 o 
   6  14   4       13.88       14.73      8.53 o 
   1   0   5     1035.46     1052.14     20.85 o 
   2   0   5       17.09       14.62      1.84 o 
   3   0   5      994.12     1094.55     28.61 o 
   4   0   5      933.30      906.55     20.80 o 
   5   0   5     1062.81     1013.15     21.99 o 
   6   0   5      388.24      444.98     11.97 o 
   7   0   5     1198.26     1220.47     27.92 o 
   8   0   5        1.75        0.63      5.06 o 
   9   0   5     2373.54     2450.32     59.45 o 
  10   0   5      126.50      124.67      9.06 o 
  11   0   5      102.48      105.33      7.90 o 
  12   0   5       70.28       49.79      5.49 o 
  13   0   5       65.77       69.06      6.37 o 
  14   0   5        0.24        6.30      6.81 o 
  15   0   5        6.48        5.89      4.21 o 
  16   0   5       13.93       20.78      8.45 o 
  17   0   5        6.61        9.48      7.50 o 
  18   0   5        1.87       -3.91      7.22 o 
  19   0   5       25.64       45.15     17.59 o 
   0   1   5       19.82       19.20      2.46 o 
   1   1   5       21.91       25.45      1.68 o 
   2   1   5      136.30      136.71      2.91 o 
   3   1   5        4.80        2.44      0.83 o 
   4   1   5     1115.48      981.41     10.75 o 
   5   1   5       75.90       82.15      3.04 o 
   6   1   5      757.67      730.32     12.09 o 
   7   1   5      505.26      424.54      8.35 o 
   8   1   5       90.93      104.51      4.55 o 
   9   1   5      283.18      268.22      6.80 o 
  10   1   5       19.83       13.00      3.38 o 
  11   1   5       67.70       81.23      4.71 o 
  12   1   5       75.44       64.71      4.18 o 
  13   1   5      266.91      256.84      8.67 o 
  14   1   5      169.71      173.91     10.11 o 
  15   1   5        3.22        2.19      3.37 o 
  16   1   5        0.49        4.99      3.97 o 
  17   1   5       25.77       31.34      6.67 o 
  18   1   5        2.42        5.09      5.31 o 
  19   1   5        6.06        3.65      6.01 o 
   1   2   5        8.06       16.91      1.17 o 
   2   2   5        1.27        1.39      1.05 o 
   3   2   5      836.08      932.82     10.88 o 
   4   2   5     1672.93     1611.28     20.38 o 
   5   2   5     4955.16     4885.17     55.05 o 
   6   2   5     1516.62     1522.69     20.04 o 
   7   2   5        1.00        1.70      1.17 o 
   8   2   5      605.58      569.56     11.09 o 
   9   2   5       37.19       28.77      2.03 o 
  10   2   5        5.09        5.31      1.69 o 
  11   2   5      214.09      223.21      8.50 o 
  12   2   5       14.25       12.48      3.56 o 
  13   2   5       28.70       24.06      4.17 o 
  14   2   5       30.59       26.69      4.67 o 
  15   2   5      112.15      117.16      8.15 o 
  16   2   5       32.98       44.15      5.75 o 
  17   2   5        0.14        7.02      5.31 o 
  18   2   5        8.19       10.73      6.45 o 
  19   2   5        3.57        0.43      5.57 o 
   0   3   5      403.59      410.44      8.45 o 
   1   3   5     1342.93     1339.88     16.14 o 
   2   3   5       36.66       26.48      1.66 o 
   3   3   5      386.24      297.12      4.49 o 
   4   3   5      351.37      381.99      5.31 o 
   5   3   5      157.27      159.13      3.67 o 
   6   3   5      236.04      229.27      4.67 o 
   7   3   5      620.85      566.22      9.46 o 
   8   3   5       89.13       72.51      4.32 o 
   9   3   5      145.99      144.36      4.38 o 
  10   3   5        3.20        2.05      1.64 o 
  11   3   5        0.56        2.70      2.04 o 
  12   3   5       10.15        7.40      3.03 o 
  13   3   5       67.89       80.71      6.60 o 
  14   3   5       68.08       64.40      5.85 o 
  15   3   5        0.25       -0.90      3.79 o 
  16   3   5        4.44        8.10      4.91 o 
  17   3   5       86.58       98.83      9.10 o 
  18   3   5        5.67        2.88      5.86 o 
   1   4   5     2290.28     2343.82     29.47 o 
   2   4   5      119.85      152.54      3.54 o 
   3   4   5        0.32        4.48      1.21 o 
   4   4   5        8.66       14.12      1.96 o 
   5   4   5      675.30      627.55     10.80 o 
   6   4   5     1419.20     1353.69     20.11 o 
   7   4   5      179.40      184.85      4.68 o 
   8   4   5      123.51      117.52      3.91 o 
   9   4   5       39.80       41.19      2.85 o 
  10   4   5        4.17        8.16      3.47 o 
  11   4   5      220.22      194.77      6.65 o 
  12   4   5       80.36       93.76      6.02 o 
  13   4   5      198.97      202.72      9.18 o 
  14   4   5        2.16       -1.32      3.70 o 
  15   4   5       89.35       93.78      7.98 o 
  16   4   5       27.41       31.21      6.35 o 
  17   4   5        4.45       21.15      7.05 o 
  18   4   5        5.05        0.64      5.84 o 
   0   5   5     8662.84     9282.63    199.77 o 
   1   5   5     3363.85     3637.49     49.85 o 
   2   5   5     4793.99     4982.58     65.08 o 
   3   5   5     4473.31     4259.37     53.28 o 
   4   5   5      101.86      107.76      4.98 o 
   5   5   5       97.06      107.25      5.91 o 
   6   5   5       41.71       49.85      3.11 o 
   7   5   5     1834.90     1779.34     33.10 o 
   8   5   5        1.29        3.85      3.63 o 
   9   5   5       28.17       30.21      3.57 o 
  10   5   5     1022.08      974.00     21.74 o 
  11   5   5     1800.97     1643.66     35.69 o 
  12   5   5        4.72        5.10      2.77 o 
  13   5   5      177.42      164.22     10.24 o 
  14   5   5       42.12       49.95      6.67 o 
  15   5   5       25.25       27.40      5.72 o 
  16   5   5       24.23       35.03      6.49 o 
  17   5   5      209.63      191.47     13.79 o 
  18   5   5       17.70       21.29      7.60 o 
   1   6   5     1034.10     1015.05     15.16 o 
   2   6   5      222.64      240.45      4.83 o 
   3   6   5       65.32       71.57      2.89 o 
   4   6   5        1.27        0.46      2.04 o 
   5   6   5      263.54      251.22      7.81 o 
   6   6   5      394.35      383.67      9.70 o 
   7   6   5       79.64       74.06      4.54 o 
   8   6   5       29.39       30.98      3.52 o 
   9   6   5       18.63       24.59      3.56 o 
  10   6   5        0.03        4.55      3.42 o 
  11   6   5      113.05      102.89      5.68 o 
  12   6   5        0.04        5.07      3.63 o 
  13   6   5       36.14       38.29      6.58 o 
  14   6   5        2.39        1.31      4.00 o 
  15   6   5       51.03       50.48      7.48 o 
  16   6   5       23.36       24.08      6.61 o 
  17   6   5       11.45       12.99      7.20 o 
   0   7   5       10.48       12.34      3.32 o 
   1   7   5      298.97      295.56      6.12 o 
   2   7   5        0.20        2.10      1.88 o 
   3   7   5       90.05       91.55      3.60 o 
   4   7   5      215.16      208.32      6.84 o 
   5   7   5       39.63       48.13      4.14 o 
   6   7   5      144.99      144.89      6.22 o 
   7   7   5      243.72      238.10      8.64 o 
   8   7   5        0.17        2.61      2.68 o 
   9   7   5       41.66       51.59      4.54 o 
  10   7   5        1.12        4.99      3.00 o 
  11   7   5        1.14        1.91      2.77 o 
  12   7   5        6.43       16.24      3.62 o 
  13   7   5       47.29       47.86      6.48 o 
  14   7   5       43.17       41.85      6.57 o 
  15   7   5        2.25       -1.97      4.93 o 
  16   7   5        2.07        9.88      8.24 o 
   1   8   5      112.15      131.90      4.79 o 
   2   8   5        0.85        1.88      1.91 o 
   3   8   5        3.87        4.70      2.19 o 
   4   8   5      373.94      384.85     11.05 o 
   5   8   5     1384.92     1358.97     30.05 o 
   6   8   5      194.55      190.63      7.62 o 
   7   8   5       12.17       12.70      3.53 o 
   8   8   5      116.20      128.46      6.81 o 
   9   8   5       96.10      112.69      7.36 o 
  10   8   5        0.06       -1.60      2.84 o 
  11   8   5       85.85       95.18      6.40 o 
  12   8   5       15.89       22.94      4.50 o 
  13   8   5        1.06       -2.14      4.63 o 
  14   8   5        1.15        4.32      5.61 o 
  15   8   5       44.87       48.30      9.34 o 
  16   8   5       13.86       12.45      7.29 o 
   0   9   5        3.85        6.10      3.61 o 
   1   9   5      153.82      157.17      5.53 o 
   2   9   5       23.08       30.88      2.98 o 
   3   9   5      203.26      229.26      8.60 o 
   4   9   5       94.06       99.47      5.73 o 
   5   9   5       18.40       31.01      5.13 o 
   6   9   5        8.92       10.59      3.24 o 
   7   9   5      224.58      223.90      9.71 o 
   8   9   5        4.56       11.14      4.33 o 
   9   9   5      115.86      117.67      7.07 o 
  10   9   5        6.50        1.01      2.99 o 
  11   9   5       85.45       86.96      7.51 o 
  12   9   5        4.42        5.26      3.98 o 
  13   9   5      101.13      123.13     12.30 o 
  14   9   5       42.95       52.36      9.61 o 
  15   9   5        1.84        2.50      5.84 o 
   1  10   5      102.55      103.02      5.59 o 
   2  10   5        7.81       13.32      3.33 o 
   3  10   5       31.46       33.49      4.03 o 
   4  10   5       50.31       52.50      5.13 o 
   5  10   5      117.63      119.43      7.72 o 
   6  10   5       25.71       27.58      4.56 o 
   7  10   5       36.40       38.60      5.41 o 
   8  10   5        4.67        3.80      4.39 o 
   9  10   5      206.64      218.68     11.71 o 
  10  10   5       14.21       14.82      4.77 o 
  11  10   5       31.96       35.17      6.12 o 
  12  10   5        4.86       15.89      7.22 o 
  13  10   5        5.92        5.71      6.49 o 
   0  11   5        5.58        7.31      4.80 o 
   1  11   5        2.65        6.01      3.23 o 
   2  11   5       39.77       38.65      5.29 o 
   3  11   5        0.19        4.01      3.61 o 
   4  11   5       42.89       39.02      4.62 o 
   5  11   5        0.58        1.54      3.29 o 
   6  11   5       42.42       64.60      6.47 o 
   7  11   5       26.22       37.64      5.58 o 
   8  11   5       29.98       42.91      6.05 o 
   9  11   5       24.68       20.96      5.42 o 
  10  11   5        0.39       -0.29      4.02 o 
  11  11   5        0.42       -6.34      6.34 o 
  12  11   5        1.78        2.08      6.09 o 
   1  12   5        8.01        9.14      4.26 o 
   2  12   5        5.62       12.63      5.67 o 
   3  12   5       26.05       25.25      5.37 o 
   4  12   5       44.05       40.27      6.57 o 
   5  12   5      286.81      260.94     14.56 o 
   6  12   5       69.27       80.21      8.36 o 
   7  12   5        0.36        2.18      4.75 o 
   8  12   5       11.26       17.52      5.67 o 
   9  12   5        6.33        6.80      5.59 o 
  10  12   5        1.78        6.88      5.87 o 
   0  13   5        2.01       15.01     10.15 o 
   1  13   5        0.86       -2.07      5.02 o 
   2  13   5        3.75        1.44      4.68 o 
   3  13   5       33.82       50.04      7.27 o 
   4  13   5        6.88       -1.92      4.84 o 
   5  13   5        3.50        5.50      5.25 o 
   6  13   5        0.75        4.33      5.14 o 
   7  13   5       42.92       55.63      9.25 o 
   8  13   5       14.45        9.04      7.07 o 
   1  14   5       86.92       90.79     15.07 o 
   2  14   5        0.44       -3.94      6.90 o 
   3  14   5        2.16       10.48      6.89 o 
   4  14   5        2.78       13.28      7.17 o 
   5  14   5       19.78       23.24      9.53 o 
   0   0   6       43.15       52.71      5.52 o 
   1   0   6      103.13      133.51      4.09 o 
   2   0   6      142.38      150.01      4.20 o 
   3   0   6     1758.36     1643.84     52.50 o 
   4   0   6     4021.18     4595.09     96.04 o 
   5   0   6     1302.70     1440.07     32.24 o 
   6   0   6     1212.52     1219.79     29.00 o 
   7   0   6      363.94      309.73     10.14 o 
   8   0   6        3.76        3.56      2.86 o 
   9   0   6        2.89        4.73      4.36 o 
  10   0   6       64.58       64.16      7.01 o 
  11   0   6      212.71      213.57     10.61 o 
  12   0   6       81.32       69.84      7.38 o 
  13   0   6       89.56       89.28     10.13 o 
  14   0   6        6.11        2.73      6.32 o 
  15   0   6        0.96       14.52     11.56 o 
  16   0   6        2.59       19.21      9.87 o 
  17   0   6       39.93       65.93     11.97 o 
  18   0   6        0.65        3.55      7.57 o 
   1   1   6       83.62       63.64      1.98 o 
   2   1   6      643.25      650.34      9.91 o 
   3   1   6      192.05      209.34      3.69 o 
   4   1   6     2985.99     3148.84     38.69 o 
   5   1   6      296.85      350.74      7.43 o 
   6   1   6      128.39      123.98      3.95 o 
   7   1   6      563.14      547.93     10.71 o 
   8   1   6      371.64      436.67      9.74 o 
   9   1   6       17.55       20.11      3.69 o 
  10   1   6       13.04       11.42      2.39 o 
  11   1   6       19.25       24.75      2.80 o 
  12   1   6        9.17       11.94      2.95 o 
  13   1   6        5.70        7.01      3.25 o 
  14   1   6       94.63       92.57      6.81 o 
  15   1   6       23.77       28.73      4.81 o 
  16   1   6        5.10        3.65      4.62 o 
  17   1   6       11.28       24.02     10.01 o 
  18   1   6       16.31       12.87      7.00 o 
   0   2   6      300.17      264.50      7.36 o 
   1   2   6      619.18      605.79      8.35 o 
   2   2   6       23.07       22.41      1.51 o 
   3   2   6     1417.56     1365.39     17.18 o 
   4   2   6      260.82      247.89      4.23 o 
   5   2   6        0.01        1.98      0.98 o 
   6   2   6      158.45      163.13      5.20 o 
   7   2   6      218.90      192.70      8.21 o 
   8   2   6       13.54       13.53      1.84 o 
   9   2   6      468.92      496.66     13.07 o 
  10   2   6      223.05      224.64      9.58 o 
  11   2   6      629.13      617.90     17.09 o 
  12   2   6        2.69        3.04      3.13 o 
  13   2   6       73.20       79.98      6.24 o 
  14   2   6        6.26       10.15      3.95 o 
  15   2   6       72.43       72.45      6.59 o 
  16   2   6        1.96        2.73      4.41 o 
  17   2   6        1.78        2.25      5.22 o 
  18   2   6        6.75        6.74      6.45 o 
   1   3   6     3228.01     3294.96     47.36 o 
   2   3   6     1578.30     1669.70     21.74 o 
   3   3   6       61.03       65.67      2.23 o 
   4   3   6        2.54        7.29      1.28 o 
   5   3   6     2354.09     2075.33     25.16 o 
   6   3   6      291.87      286.32      5.62 o 
   7   3   6      389.53      372.40      7.98 o 
   8   3   6       28.57       28.69      2.33 o 
   9   3   6     2048.74     2024.57     42.54 o 
  10   3   6       11.20       15.39      4.34 o 
  11   3   6       97.69      102.50      6.08 o 
  12   3   6       80.86       67.46      5.54 o 
  13   3   6       81.18       81.16      6.98 o 
  14   3   6        9.39       16.35      4.67 o 
  15   3   6       87.49       94.06      8.03 o 
  16   3   6        0.35       -0.98      4.12 o 
  17   3   6        0.52        1.55      5.86 o 
  18   3   6        7.23       14.09      7.27 o 
   0   4   6     1194.84     1143.58     23.09 o 
   1   4   6      663.16      650.35     10.07 o 
   2   4   6     2581.54     2664.52     39.63 o 
   3   4   6        9.60        8.84      1.71 o 
   4   4   6      141.96      138.09      3.77 o 
   5   4   6      427.24      397.74      8.67 o 
   6   4   6        1.85        3.74      1.76 o 
   7   4   6      206.36      181.99      5.02 o 
   8   4   6      505.00      468.80      9.76 o 
   9   4   6      281.73      269.70      7.24 o 
  10   4   6       75.53       79.85      5.40 o 
  11   4   6      107.17      113.17      6.34 o 
  12   4   6       33.92       35.46      4.60 o 
  13   4   6       24.04       25.05      5.39 o 
  14   4   6       61.46       70.62      7.18 o 
  15   4   6       10.78        4.79      4.47 o 
  16   4   6       22.51       25.77      7.56 o 
  17   4   6       25.79       29.75      7.64 o 
  18   4   6        9.08        7.32      7.16 o 
   1   5   6      129.12      143.75      3.86 o 
   2   5   6       40.66       38.34      2.28 o 
   3   5   6      200.49      200.92      4.82 o 
   4   5   6     2242.78     2094.38     38.43 o 
   5   5   6      853.04      749.45     14.51 o 
   6   5   6      212.16      195.89      6.00 o 
   7   5   6       29.94       34.88      3.46 o 
   8   5   6      981.37      907.80     20.49 o 
   9   5   6        0.17        6.14      2.75 o 
  10   5   6       42.50       48.67      4.10 o 
  11   5   6      145.02      144.95      9.23 o 
  12   5   6        8.39       14.99      4.85 o 
  13   5   6       74.24       77.49      7.76 o 
  14   5   6       39.92       47.86      6.69 o 
  15   5   6        2.55        2.10      4.40 o 
  16   5   6        1.31        2.00      4.63 o 
  17   5   6        0.43       -2.65      5.15 o 
   0   6   6      782.03      790.03     18.90 o 
   1   6   6      701.96      752.89     13.32 o 
   2   6   6      791.25      751.26     12.37 o 
   3   6   6      365.38      354.61      6.70 o 
   4   6   6      133.17      117.84      5.14 o 
   5   6   6       66.05       94.81      6.04 o 
   6   6   6       29.04       24.78      4.59 o 
   7   6   6      340.75      334.92     10.21 o 
   8   6   6      243.87      246.63      8.72 o 
   9   6   6      167.23      166.33      6.90 o 
  10   6   6       19.78       24.76      3.67 o 
  11   6   6      253.62      226.82     13.64 o 
  12   6   6       19.59       30.46      5.82 o 
  13   6   6       13.94        4.96      4.35 o 
  14   6   6       49.63       51.08      6.74 o 
  15   6   6        0.79        7.90      5.13 o 
  16   6   6       11.60       10.05      7.30 o 
  17   6   6       17.65       35.56      8.99 o 
   1   7   6     1667.42     1717.30     29.18 o 
   2   7   6      368.26      386.78      9.04 o 
   3   7   6      170.85      149.55      4.75 o 
   4   7   6       12.52       12.98      2.97 o 
   5   7   6     1066.68     1061.05     23.52 o 
   6   7   6       26.12       31.68      4.72 o 
   7   7   6      195.85      194.09      7.68 o 
   8   7   6        0.13        0.12      3.50 o 
   9   7   6     1136.91     1059.95     25.96 o 
  10   7   6       18.17       15.40      3.79 o 
  11   7   6       57.11       67.20      5.15 o 
  12   7   6       48.17       51.83      7.86 o 
  13   7   6       65.46       46.26      6.03 o 
  14   7   6        4.55       -3.31      4.72 o 
  15   7   6       92.67       88.46     10.59 o 
  16   7   6        0.08        1.70      5.81 o 
   0   8   6        1.74        7.10      2.44 o 
   1   8   6      150.04      125.41      4.68 o 
   2   8   6        3.48        1.38      1.96 o 
   3   8   6      294.01      305.85      9.47 o 
   4   8   6       67.30       67.94      4.68 o 
   5   8   6        0.08       -1.30      2.94 o 
   6   8   6        5.01       13.30      3.48 o 
   7   8   6       55.54       67.54      5.37 o 
   8   8   6        0.05        4.55      3.55 o 
   9   8   6       87.34       90.36      6.28 o 
  10   8   6       21.13       33.53      4.64 o 
  11   8   6      118.82      108.02      8.42 o 
  12   8   6        0.47        0.13      3.98 o 
  13   8   6       22.23       16.66      6.06 o 
  14   8   6        5.61        2.82      5.20 o 
  15   8   6       18.86       14.95      8.05 o 
   1   9   6        7.67       12.53      2.54 o 
   2   9   6      105.69      103.43      4.67 o 
   3   9   6       26.75       35.89      4.11 o 
   4   9   6      165.99      172.56      7.98 o 
   5   9   6       13.13        7.91      3.31 o 
   6   9   6        0.64        4.75      3.26 o 
   7   9   6       73.58       74.60      6.10 o 
   8   9   6       65.63       59.27      5.63 o 
   9   9   6        0.46        3.17      3.57 o 
  10   9   6        0.64        6.98      3.65 o 
  11   9   6        4.39       14.92      6.08 o 
  12   9   6       18.00       33.70      7.06 o 
  13   9   6        0.02        0.33      4.90 o 
  14   9   6       18.97       13.42      7.19 o 
   0  10   6        1.85        4.91      4.02 o 
   1  10   6        7.36        8.07      2.94 o 
   2  10   6       10.90       10.97      3.88 o 
   3  10   6      290.48      254.45      9.92 o 
   4  10   6      119.76      110.10      7.02 o 
   5  10   6       41.53       40.45      4.76 o 
   6  10   6       88.54       92.03      6.76 o 
   7  10   6      118.11      127.52      7.91 o 
   8  10   6        4.15       13.65      4.00 o 
   9  10   6        1.53        3.30      4.28 o 
  10  10   6        8.07       11.96      4.91 o 
  11  10   6       42.16       32.71      7.17 o 
  12  10   6       14.69       20.74      7.94 o 
  13  10   6       19.22       10.56      7.43 o 
   1  11   6      119.39      120.92      7.69 o 
   2  11   6       18.90       28.30      4.88 o 
   3  11   6       14.62       15.87      4.36 o 
   4  11   6      185.50      164.31      9.86 o 
   5  11   6        1.18       16.72      4.95 o 
   6  11   6       44.56       56.90      6.24 o 
   7  11   6       47.10       63.58      9.14 o 
   8  11   6        8.25        8.49      5.54 o 
   9  11   6       29.49       37.45      7.19 o 
  10  11   6        1.06       -2.47      5.28 o 
  11  11   6        9.50       21.23      9.28 o 
   0  12   6       12.62       -5.33      6.22 o 
   1  12   6       42.57       49.57      7.11 o 
   2  12   6        2.58        3.53      3.87 o 
   3  12   6       75.32       84.47      7.72 o 
   4  12   6        0.29        1.62      4.16 o 
   5  12   6        0.90        0.55      4.30 o 
   6  12   6        2.50       15.37      6.77 o 
   7  12   6       14.73       10.74      5.69 o 
   8  12   6        0.01        0.41      4.44 o 
   9  12   6       40.48       58.35     11.14 o 
  10  12   6        8.45       15.25      8.11 o 
   1  13   6       55.33       62.54      9.34 o 
   2  13   6       43.57       44.74      8.38 o 
   3  13   6        7.63       18.26      9.98 o 
   4  13   6        2.34        4.43      5.08 o 
   5  13   6       71.85       66.61      9.08 o 
   6  13   6       10.44       17.76      6.37 o 
   7  13   6       22.47       16.44      7.17 o 
   0  14   6        0.40       15.13     12.72 o 
   1  14   6        6.54        0.54      6.18 o 
   2  14   6       67.46       99.32     14.93 o 
   3  14   6        8.94       17.39      9.26 o 
   1   0   7        6.03       22.50      2.36 o 
   2   0   7        7.32        7.95      1.96 o 
   3   0   7        3.74        5.51      3.35 o 
   4   0   7     2075.86     2267.21     52.59 o 
   5   0   7     1946.56     1991.10     47.81 o 
   6   0   7     2560.11     2783.75     66.88 o 
   7   0   7      452.32      420.61     13.78 o 
   8   0   7      278.25      295.88     11.27 o 
   9   0   7       96.78       90.40     12.32 o 
  10   0   7        3.54        4.06      3.08 o 
  11   0   7      353.50      377.27     22.48 o 
  12   0   7       20.98       28.98      5.30 o 
  13   0   7       74.27       91.68     10.97 o 
  14   0   7       17.80       16.06      7.27 o 
  15   0   7       69.81       75.39     11.27 o 
  16   0   7       31.86       45.82     13.70 o 
  17   0   7       28.94       25.76      9.17 o 
  18   0   7       14.91       20.59     11.01 o 
   0   1   7        4.31        7.93      3.05 o 
   1   1   7        1.26        0.03      1.06 o 
   2   1   7      320.03      364.04      6.07 o 
   3   1   7      463.19      402.50      6.23 o 
   4   1   7       17.67       21.43      1.39 o 
   5   1   7      157.06      156.25      4.81 o 
   6   1   7      325.20      325.40      8.04 o 
   7   1   7     1572.04     1590.88     28.78 o 
   8   1   7       37.84       34.69      2.97 o 
   9   1   7      108.22      119.82      4.85 o 
  10   1   7       78.04       67.09      4.39 o 
  11   1   7        2.44        9.15      3.34 o 
  12   1   7        7.91        5.39      4.00 o 
  13   1   7       31.65       35.19      4.55 o 
  14   1   7        6.25       10.65      5.00 o 
  15   1   7       26.40       28.57      6.23 o 
  16   1   7        4.42        4.14      4.70 o 
  17   1   7       63.67       70.85     10.45 o 
  18   1   7        0.02       -3.05      5.79 o 
   1   2   7       74.10      101.27      2.88 o 
   2   2   7        6.78       10.83      2.82 o 
   3   2   7      256.44      280.45      5.30 o 
   4   2   7      143.18      124.18      2.87 o 
   5   2   7      492.99      458.79      8.31 o 
   6   2   7        6.97       16.12      3.14 o 
   7   2   7       36.73       43.38      3.60 o 
   8   2   7        8.92       21.13      4.29 o 
   9   2   7       92.73      106.43      7.77 o 
  10   2   7        4.79        9.72      3.15 o 
  11   2   7      149.58      160.35      7.56 o 
  12   2   7       84.34       83.02      6.09 o 
  13   2   7        8.88       11.68      4.07 o 
  14   2   7        8.16       11.79      3.98 o 
  15   2   7       56.67       68.46      6.59 o 
  16   2   7        0.65        3.05      6.38 o 
  17   2   7       13.57       12.28      7.24 o 
  18   2   7        1.71       -6.99      6.99 o 
   0   3   7      146.36      185.04      6.11 o 
   1   3   7      280.60      279.39      6.43 o 
   2   3   7      513.38      492.45      8.24 o 
   3   3   7       48.45       60.43      2.56 o 
   4   3   7        0.77        4.70      2.22 o 
   5   3   7        2.85        7.24      2.14 o 
   6   3   7        9.12       12.07      1.99 o 
   7   3   7       31.68       24.17      3.31 o 
   8   3   7       15.65       17.32      3.41 o 
   9   3   7      248.95      246.32      9.29 o 
  10   3   7       11.62       16.94      4.28 o 
  11   3   7       16.99       18.07      3.87 o 
  12   3   7       45.29       42.34      4.52 o 
  13   3   7       20.74       22.20      4.77 o 
  14   3   7        4.88        4.84      4.15 o 
  15   3   7        9.23        8.38      4.64 o 
  16   3   7        0.05        2.70      5.39 o 
  17   3   7        0.08       15.88      7.12 o 
   1   4   7       11.37       16.60      1.86 o 
   2   4   7      380.34      362.22      7.94 o 
   3   4   7      195.80      181.03      4.44 o 
   4   4   7      230.92      217.67      5.64 o 
   5   4   7     1864.41     1747.73     30.01 o 
   6   4   7       28.02       25.55      2.61 o 
   7   4   7       78.82       69.81      3.90 o 
   8   4   7     1544.57     1472.47     33.52 o 
   9   4   7      589.96      593.13     16.66 o 
  10   4   7      389.59      377.06     13.46 o 
  11   4   7      256.46      221.48      9.65 o 
  12   4   7        0.03        0.53      3.77 o 
  13   4   7       10.08       12.79      4.85 o 
  14   4   7        0.10       11.16      7.41 o 
  15   4   7       32.00       33.78      6.49 o 
  16   4   7        0.11        7.01      5.87 o 
  17   4   7        3.22        4.89      6.26 o 
   0   5   7        0.27        4.49      2.32 o 
   1   5   7      166.40      178.70      4.61 o 
   2   5   7       11.86       18.71      2.05 o 
   3   5   7     1727.53     1652.52     27.98 o 
   4   5   7      975.07      990.53     17.90 o 
   5   5   7      157.74      146.10      4.93 o 
   6   5   7       10.41       20.62      2.61 o 
   7   5   7     5321.43     5017.24     96.80 o 
   8   5   7      102.07       95.84      5.07 o 
   9   5   7      128.84      150.80      9.42 o 
  10   5   7      388.12      409.39     16.34 o 
  11   5   7       38.72       55.52      6.37 o 
  12   5   7      105.20      102.37      8.40 o 
  13   5   7      150.83      159.69     10.47 o 
  14   5   7       22.58       26.20      7.05 o 
  15   5   7        0.46        2.36      4.73 o 
  16   5   7       99.58      106.82     11.64 o 
  17   5   7       78.20       88.87     11.39 o 
   1   6   7       59.96       63.42      4.37 o 
   2   6   7      117.92      126.88      4.14 o 
   3   6   7       71.22       69.16      3.50 o 
   4   6   7       32.91       31.24      3.32 o 
   5   6   7      949.84      881.45     24.12 o 
   6   6   7       13.55       16.36      3.19 o 
   7   6   7      107.23      106.56      5.73 o 
   8   6   7      870.47      812.19     20.04 o 
   9   6   7       88.58       85.16      6.03 o 
  10   6   7      199.38      171.94     10.22 o 
  11   6   7      284.64      274.94     13.67 o 
  12   6   7        0.39        0.84      3.87 o 
  13   6   7        3.84       -0.05      3.95 o 
  14   6   7        0.01        4.46      5.12 o 
  15   6   7       14.43        9.70      5.55 o 
  16   6   7        0.49        2.97      5.63 o 
   0   7   7       68.09       66.52      8.16 o 
   1   7   7      183.24      203.81      5.74 o 
   2   7   7      130.87      142.96      5.18 o 
   3   7   7       40.62       50.97      5.09 o 
   4   7   7       28.03       32.86      4.33 o 
   5   7   7        6.92       13.43      4.03 o 
   6   7   7        0.45        5.42      2.72 o 
   7   7   7       27.53       24.90      5.27 o 
   8   7   7        7.63       14.14      3.71 o 
   9   7   7      129.11      134.92      8.01 o 
  10   7   7        8.93        9.20      4.42 o 
  11   7   7        4.15       -4.52      4.52 o 
  12   7   7       15.80       10.89      4.91 o 
  13   7   7        1.48        5.47      5.04 o 
  14   7   7        0.46        4.22      4.90 o 
  15   7   7        9.42       16.24      7.16 o 
   1   8   7       27.07       36.21      3.41 o 
   2   8   7        0.57        5.26      2.71 o 
   3   8   7        3.18        5.21      3.49 o 
   4   8   7        5.09       10.77      3.96 o 
   5   8   7      478.48      458.49     13.82 o 
   6   8   7       37.75       45.27      4.51 o 
   7   8   7       17.10       18.58      3.80 o 
   8   8   7        5.48       14.37      3.81 o 
   9   8   7      118.90      117.03      8.02 o 
  10   8   7        0.27        4.26      5.05 o 
  11   8   7       36.85       44.35      6.64 o 
  12   8   7       39.11       46.54      6.89 o 
  13   8   7       16.72       12.94      6.17 o 
  14   8   7        5.59       -2.34      5.39 o 
   0   9   7        4.95        7.24      5.06 o 
   1   9   7       56.50       62.18      4.63 o 
   2   9   7       63.62       62.33      4.59 o 
   3   9   7      262.94      286.79     10.91 o 
   4   9   7        9.77       17.93      3.86 o 
   5   9   7        0.00        3.55      3.54 o 
   6   9   7       36.80       36.51      4.81 o 
   7   9   7      416.79      402.20     13.95 o 
   8   9   7       11.95       18.24      4.38 o 
   9   9   7       24.69       24.68      4.74 o 
  10   9   7       31.76       37.69      6.70 o 
  11   9   7       17.13       16.93      6.56 o 
  12   9   7        3.04        8.11      5.53 o 
  13   9   7       36.01       32.99      8.78 o 
   1  10   7        1.68        2.01      3.03 o 
   2  10   7        7.52        3.62      3.51 o 
   3  10   7       14.96       13.90      3.87 o 
   4  10   7      154.42      143.06      7.94 o 
   5  10   7      182.08      149.76      8.20 o 
   6  10   7      208.57      175.74      9.48 o 
   7  10   7       14.56       23.89      6.06 o 
   8  10   7       44.15       59.17      6.17 o 
   9  10   7       10.23       20.58      6.17 o 
  10  10   7        1.35        0.92      5.41 o 
  11  10   7       68.23       73.48     10.04 o 
  12  10   7        2.21        2.35      6.07 o 
   0  11   7       17.47       32.28      8.44 o 
   1  11   7        1.53        9.49      3.92 o 
   2  11   7       17.39       20.53      5.33 o 
   3  11   7       15.24       27.91      5.14 o 
   4  11   7        2.74        3.83      3.80 o 
   5  11   7       14.58       19.73      5.47 o 
   6  11   7       23.97       23.70      4.89 o 
   7  11   7      107.90       92.88      8.41 o 
   8  11   7        5.61        6.24      4.68 o 
   9  11   7        4.24        9.08      6.14 o 
  10  11   7        6.48       15.43      6.84 o 
  11  11   7        1.88       10.14      6.95 o 
   1  12   7        1.19        1.33      4.41 o 
   2  12   7        2.99       16.72      6.70 o 
   3  12   7        6.23        5.75      4.52 o 
   4  12   7       16.47       21.48      6.09 o 
   5  12   7       56.20       62.15      8.06 o 
   6  12   7        0.83       17.07      7.14 o 
   7  12   7        0.53        9.32      5.73 o 
   8  12   7        0.02       -4.02      6.01 o 
   9  12   7        0.67        5.68      7.12 o 
   0  13   7        1.05       -5.04      7.74 o 
   1  13   7       33.87       44.94     11.87 o 
   2  13   7        5.97       10.19      6.24 o 
   3  13   7        3.38       12.03      6.31 o 
   4  13   7        0.61       -1.94      5.82 o 
   5  13   7        1.44       -2.11      6.09 o 
   6  13   7        0.02       -2.68      6.28 o 
   0   0   8      144.81      155.64     11.10 o 
   1   0   8        1.03        2.24      1.83 o 
   2   0   8        7.95        6.44      1.97 o 
   3   0   8      159.54      157.43      7.51 o 
   4   0   8       83.21       93.16      5.86 o 
   5   0   8        0.08        2.10      2.81 o 
   6   0   8      168.02      161.24      8.49 o 
   7   0   8      278.09      250.77     10.44 o 
   8   0   8       35.22       38.80      4.54 o 
   9   0   8      302.24      278.28     12.18 o 
  10   0   8       61.02       63.16      5.75 o 
  11   0   8       19.21       22.04      4.41 o 
  12   0   8       22.47       17.23      6.43 o 
  13   0   8        1.12       11.86      8.97 o 
  14   0   8        9.38       17.66      7.31 o 
  15   0   8        0.01       -3.34      8.16 o 
  16   0   8       18.56       17.59     12.27 o 
  17   0   8        1.20        8.15      7.89 o 
   1   1   8      117.57      117.83      4.01 o 
   2   1   8       57.40       65.83      2.60 o 
   3   1   8      479.04      446.09      7.42 o 
   4   1   8      549.73      524.79     11.34 o 
   5   1   8       36.06       38.86      3.06 o 
   6   1   8      231.44      212.45      6.44 o 
   7   1   8      704.38      682.20     14.96 o 
   8   1   8       75.36       92.96      4.38 o 
   9   1   8       47.28       45.80      3.42 o 
  10   1   8       24.20       22.54      3.87 o 
  11   1   8        0.18       -2.27      2.79 o 
  12   1   8       77.07       67.54      5.37 o 
  13   1   8        1.74        5.74      4.28 o 
  14   1   8        3.19        4.50      4.52 o 
  15   1   8        2.77       12.20      5.05 o 
  16   1   8        6.43        2.86      4.89 o 
  17   1   8       12.53       11.23      6.50 o 
   0   2   8        1.58        4.87      2.63 o 
   1   2   8       59.51       52.75      2.49 o 
   2   2   8        3.83        3.32      1.77 o 
   3   2   8      362.43      346.46      6.62 o 
   4   2   8        1.03        2.54      1.99 o 
   5   2   8      213.80      201.40      6.09 o 
   6   2   8      145.05      151.03      6.87 o 
   7   2   8      458.45      429.04     10.18 o 
   8   2   8        8.54       17.95      3.38 o 
   9   2   8       85.15       89.86      5.88 o 
  10   2   8       44.83       58.46      6.63 o 
  11   2   8        1.78        8.54      3.65 o 
  12   2   8        5.13        2.26      3.42 o 
  13   2   8       25.77       28.78      5.07 o 
  14   2   8        0.43        8.62      4.18 o 
  15   2   8       79.68       81.17      9.24 o 
  16   2   8        0.88        6.53      5.72 o 
  17   2   8       49.21       49.76      9.59 o 
   1   3   8      702.50      699.75     13.56 o 
   2   3   8       17.69       26.04      2.33 o 
   3   3   8      231.88      246.55      5.72 o 
   4   3   8      177.68      181.62      4.75 o 
   5   3   8     1699.39     1659.83     25.76 o 
   6   3   8      272.11      235.08      9.92 o 
   7   3   8      381.62      355.89     12.64 o 
   8   3   8      145.62      139.44      7.43 o 
   9   3   8      243.94      227.10      9.02 o 
  10   3   8       10.68        9.10      3.43 o 
  11   3   8        0.18        2.86      3.31 o 
  12   3   8       84.69       67.79      5.61 o 
  13   3   8        7.50        9.17      4.95 o 
  14   3   8        8.75        2.84      4.43 o 
  15   3   8       83.32       77.02      9.44 o 
  16   3   8       14.84        9.23      6.16 o 
  17   3   8        0.41       11.09      6.74 o 
   0   4   8      203.60      205.75      7.46 o 
   1   4   8       12.48       19.61      2.17 o 
   2   4   8      208.43      220.47      6.37 o 
   3   4   8     1509.66     1475.56     23.53 o 
   4   4   8      379.37      341.08      7.01 o 
   5   4   8        2.53        6.79      2.81 o 
   6   4   8      649.86      605.06     18.23 o 
   7   4   8        0.31        7.04      3.38 o 
   8   4   8      274.02      248.19      9.90 o 
   9   4   8        1.21        3.64      3.14 o 
  10   4   8      146.29      145.24      7.47 o 
  11   4   8       56.79       52.02      6.47 o 
  12   4   8       10.22       12.90      4.85 o 
  13   4   8       44.46       56.40      7.23 o 
  14   4   8        9.23       22.05      6.10 o 
  15   4   8       79.28       76.52      8.99 o 
  16   4   8       21.27       37.01      8.85 o 
   1   5   8     1296.28     1295.06     22.10 o 
   2   5   8        2.75        9.85      2.58 o 
   3   5   8      651.89      660.91     14.17 o 
   4   5   8        0.62        0.66      1.88 o 
   5   5   8     1777.89     1645.82     34.39 o 
   6   5   8        4.33       13.51      4.17 o 
   7   5   8     1836.57     1720.58     50.03 o 
   8   5   8       13.24       21.58      5.51 o 
   9   5   8       14.66       13.61      4.78 o 
  10   5   8       16.46       19.22      4.87 o 
  11   5   8      104.92      109.44      8.50 o 
  12   5   8      102.45      116.56      9.58 o 
  13   5   8       64.26       77.29      7.92 o 
  14   5   8        2.04        5.08      5.18 o 
  15   5   8        9.02        4.77      5.25 o 
  16   5   8        0.33       -2.37      5.88 o 
   0   6   8       30.92       33.36      3.77 o 
   1   6   8        8.87        8.13      2.22 o 
   2   6   8       92.86       92.51      3.86 o 
   3   6   8     1491.70     1439.20     26.76 o 
   4   6   8      137.82      133.72      7.67 o 
   5   6   8        0.27        5.25      2.81 o 
   6   6   8      219.98      204.38      8.07 o 
   7   6   8      146.38      139.88      6.71 o 
   8   6   8      103.70      116.87      8.22 o 
   9   6   8       29.57       22.50      5.26 o 
  10   6   8       94.55      124.76      9.35 o 
  11   6   8      123.02      114.41      9.08 o 
  12   6   8        0.29        3.03      4.82 o 
  13   6   8       45.38       51.22      7.68 o 
  14   6   8        2.74        8.54      5.92 o 
  15   6   8       49.68       32.40      7.32 o 
   1   7   8      482.95      448.29     10.03 o 
   2   7   8        7.86       12.64      2.89 o 
   3   7   8      147.22      138.21      6.10 o 
   4   7   8       26.89       39.63      4.26 o 
   5   7   8      951.33      888.41     27.53 o 
   6   7   8       91.96       92.32      5.73 o 
   7   7   8       80.90       82.88      5.55 o 
   8   7   8      102.53       86.96      6.34 o 
   9   7   8      211.27      209.29     11.86 o 
  10   7   8        5.07        0.19      4.04 o 
  11   7   8        6.12       13.84      5.30 o 
  12   7   8       15.91       10.23      5.37 o 
  13   7   8       13.95       19.18      6.16 o 
  14   7   8        6.08        3.77      5.21 o 
  15   7   8       40.15       37.99      8.88 o 
   0   8   8        2.30       18.71      9.11 o 
   1   8   8       56.42       56.89      3.86 o 
   2   8   8        0.02        0.50      2.54 o 
   3   8   8       54.60       56.27      4.58 o 
   4   8   8        0.03        5.24      3.60 o 
   5   8   8       60.22       62.64      5.28 o 
   6   8   8       32.27       41.03      4.60 o 
   7   8   8       56.41       44.16      5.06 o 
   8   8   8        5.18       16.47      4.39 o 
   9   8   8       73.13       91.05      8.45 o 
  10   8   8        9.97        8.24      4.75 o 
  11   8   8        0.38        0.57      4.40 o 
  12   8   8       14.22        9.33      5.42 o 
  13   8   8       15.29       15.08      6.45 o 
  14   8   8        0.54        0.47      5.52 o 
   1   9   8        8.26        8.26      3.54 o 
   2   9   8        4.30        3.21      3.24 o 
   3   9   8       27.48       33.82      4.73 o 
   4   9   8       97.19      118.46      6.85 o 
   5   9   8        1.26        5.14      3.50 o 
   6   9   8       59.62       56.48      5.78 o 
   7   9   8      111.16      110.17      7.53 o 
   8   9   8        0.32       -4.09      4.55 o 
   9   9   8       10.32       15.93      5.63 o 
  10   9   8        1.94        2.16      4.48 o 
  11   9   8        2.38        4.49      5.10 o 
  12   9   8       14.99       24.70      7.49 o 
  13   9   8        0.06        6.59      6.39 o 
   0  10   8       43.24       75.82     14.50 o 
   1  10   8        9.63        5.95      3.85 o 
   2  10   8        5.61       16.88      4.35 o 
   3  10   8        5.57        2.54      4.01 o 
   4  10   8        0.10        5.18      4.73 o 
   5  10   8        0.49        2.48      4.14 o 
   6  10   8       11.15        6.98      4.16 o 
   7  10   8        8.56        7.65      5.23 o 
   8  10   8        1.57       -2.63      4.99 o 
   9  10   8       39.51       49.91      8.88 o 
  10  10   8       14.95       22.70      9.49 o 
  11  10   8       11.07        6.72      6.43 o 
   1  11   8       68.38       71.30      8.17 o 
   2  11   8        2.38        3.33      4.35 o 
   3  11   8       62.07       66.11      7.81 o 
   4  11   8       34.25       39.62      6.30 o 
   5  11   8        9.78        3.08      4.71 o 
   6  11   8       21.52       12.13      5.29 o 
   7  11   8       50.67       52.36      8.73 o 
   8  11   8       14.77       22.73      9.29 o 
   9  11   8       36.84       24.92      7.91 o 
  10  11   8        0.86        6.00      7.61 o 
   0  12   8       14.39       21.60      9.19 o 
   1  12   8        6.22        3.05      4.90 o 
   2  12   8        0.77       12.65      6.88 o 
   3  12   8       26.70       15.27      6.06 o 
   4  12   8        1.73        2.19      5.16 o 
   5  12   8        6.11       21.39      6.48 o 
   6  12   8        4.36        6.70      6.21 o 
   7  12   8       38.39       58.81     11.01 o 
   1  13   8       22.75       20.74      7.60 o 
   2  13   8        9.03       10.70      6.80 o 
   3  13   8        1.34        5.88      6.39 o 
   4  13   8       23.61       18.70      7.84 o 
   1   0   9      162.98      174.80      6.78 o 
   2   0   9       18.04       16.86      3.41 o 
   3   0   9      211.74      190.89      6.89 o 
   4   0   9      108.32      115.57      7.64 o 
   5   0   9      561.27      535.14     17.82 o 
   6   0   9       25.15       27.85      5.43 o 
   7   0   9       76.41       58.60      5.66 o 
   8   0   9       34.67       37.09     10.98 o 
   9   0   9      213.38      204.76     10.87 o 
  10   0   9       83.68       77.33      6.45 o 
  11   0   9      180.46      158.71     14.29 o 
  12   0   9        1.23        3.53      5.75 o 
  13   0   9        2.66        7.08      5.90 o 
  14   0   9       17.35       12.28      7.52 o 
  15   0   9       28.73       43.35      9.47 o 
  16   0   9        0.69        8.08      9.00 o 
  17   0   9       12.87        3.61     10.64 o 
   0   1   9        5.72        0.50      3.93 o 
   1   1   9       26.73       30.95      2.51 o 
   2   1   9      137.71      130.43      3.95 o 
   3   1   9      200.91      221.24      5.16 o 
   4   1   9       41.92       38.01      3.38 o 
   5   1   9       30.28       28.08      3.13 o 
   6   1   9      129.61      132.96      5.55 o 
   7   1   9      812.52      793.43     18.09 o 
   8   1   9      145.35      108.18      5.49 o 
   9   1   9        1.14        3.56      2.80 o 
  10   1   9       83.30       98.81      6.82 o 
  11   1   9        0.31        0.29      3.00 o 
  12   1   9        3.12       13.02      3.96 o 
  13   1   9       18.09       27.17      5.60 o 
  14   1   9       20.12       32.48      8.26 o 
  15   1   9        0.99       12.04      5.84 o 
  16   1   9        7.45        5.74      6.10 o 
   1   2   9       42.33       38.30      2.49 o 
   2   2   9      771.86      809.28     14.31 o 
   3   2   9       24.23       21.13      2.01 o 
   4   2   9      165.09      149.45      5.92 o 
   5   2   9       14.66       16.31      3.59 o 
   6   2   9        0.60        1.11      2.02 o 
   7   2   9       22.57       29.96      4.14 o 
   8   2   9      695.75      675.14     19.64 o 
   9   2   9       43.86       35.50      4.71 o 
  10   2   9       20.86       17.07      4.00 o 
  11   2   9        5.27        8.32      3.72 o 
  12   2   9       24.20       21.64      5.67 o 
  13   2   9        1.64        4.78      3.49 o 
  14   2   9        8.29       19.92      6.54 o 
  15   2   9       21.52       34.71      8.14 o 
  16   2   9        0.71       -6.59      6.59 o 
   0   3   9     1201.26     1118.58     26.84 o 
   1   3   9       44.18       46.04      3.87 o 
   2   3   9       14.67       19.92      2.20 o 
   3   3   9       31.22       36.07      2.56 o 
   4   3   9        0.04        2.84      1.79 o 
   5   3   9       28.84       30.43      3.63 o 
   6   3   9        2.85        8.01      3.23 o 
   7   3   9       10.27       11.77      4.79 o 
   8   3   9       33.21       45.42      5.77 o 
   9   3   9       19.73       24.39      5.26 o 
  10   3   9      233.04      229.27     11.64 o 
  11   3   9        8.10        5.87      4.21 o 
  12   3   9       40.40       32.93      5.89 o 
  13   3   9       18.71       20.78      5.65 o 
  14   3   9       32.04       51.88      7.37 o 
  15   3   9        2.42        1.69      5.20 o 
  16   3   9        0.04        1.72      5.55 o 
   1   4   9       23.34       33.05      2.52 o 
   2   4   9      210.77      216.94      5.96 o 
   3   4   9      187.41      182.32      5.50 o 
   4   4   9      973.42      910.26     16.54 o 
   5   4   9     2261.08     2200.59     41.71 o 
   6   4   9       28.54       34.34      4.61 o 
   7   4   9       88.88      105.83      6.48 o 
   8   4   9        1.53        1.68      3.31 o 
   9   4   9      132.28      114.61      7.10 o 
  10   4   9        0.90       13.10      5.11 o 
  11   4   9       35.11       41.38      6.36 o 
  12   4   9       27.05       28.45      5.90 o 
  13   4   9        0.03       15.75      5.70 o 
  14   4   9        0.02        2.85      4.57 o 
  15   4   9       45.42       60.46      9.80 o 
  16   4   9        3.44        2.47      6.47 o 
   0   5   9      948.10      949.27     25.34 o 
   1   5   9      124.97      122.82      4.74 o 
   2   5   9      131.05      126.88      5.01 o 
   3   5   9      171.73      164.19      5.29 o 
   4   5   9        1.36        1.56      2.33 o 
   5   5   9      335.41      307.21      9.14 o 
   6   5   9      276.08      266.43     10.26 o 
   7   5   9      837.20      812.83     26.63 o 
   8   5   9      123.80      121.55      8.77 o 
   9   5   9      201.79      209.50     11.75 o 
  10   5   9       13.00       29.09      5.84 o 
  11   5   9        3.62        9.10      4.96 o 
  12   5   9       56.68       64.31      7.63 o 
  13   5   9       32.55       34.19      6.42 o 
  14   5   9       37.86       43.80      7.35 o 
  15   5   9        3.98        2.00      6.03 o 
   1   6   9        1.91        6.37      2.29 o 
   2   6   9      220.77      213.21      6.32 o 
   3   6   9      169.67      149.30      6.78 o 
   4   6   9      597.10      548.24     14.79 o 
   5   6   9      746.66      701.72     18.07 o 
   6   6   9       12.10       13.10      3.97 o 
   7   6   9        3.54        4.01      6.56 o 
   8   6   9        0.12        3.57      4.37 o 
   9   6   9       42.05       39.86      6.18 o 
  10   6   9        0.21        5.19      4.26 o 
  11   6   9       15.55       20.14      5.48 o 
  12   6   9       37.50       54.52      7.65 o 
  13   6   9        0.85       10.67      5.94 o 
  14   6   9        2.48        3.90      5.36 o 
  15   6   9       31.35       46.10      8.48 o 
   0   7   9      285.74      294.76     11.53 o 
   1   7   9        1.90        2.09      2.18 o 
   2   7   9        0.55        1.61      2.53 o 
   3   7   9        0.23        6.72      3.16 o 
   4   7   9        0.04       10.63      3.41 o 
   5   7   9       10.77       14.86      3.58 o 
   6   7   9       14.34       11.93      3.97 o 
   7   7   9        8.99       16.31      5.20 o 
   8   7   9       27.27       32.50      5.90 o 
   9   7   9        0.53        2.44      4.02 o 
  10   7   9       86.96       91.42      8.76 o 
  11   7   9        5.01        5.81      5.09 o 
  12   7   9       19.77       27.53      6.88 o 
  13   7   9        4.54        1.26      4.88 o 
  14   7   9       19.13       15.59      7.38 o 
   1   8   9       13.52       13.38      3.14 o 
   2   8   9      108.75      125.38      6.60 o 
   3   8   9        1.03        5.62      3.04 o 
   4   8   9       20.50       27.31      6.11 o 
   5   8   9       52.42       66.16      5.76 o 
   6   8   9        7.24       10.83      4.68 o 
   7   8   9        1.08        1.11      4.12 o 
   8   8   9      207.30      217.98     13.03 o 
   9   8   9        1.25       10.12      6.07 o 
  10   8   9        7.94        9.54      5.58 o 
  11   8   9        4.76        4.96      5.21 o 
  12   8   9        0.55       18.87      7.16 o 
  13   8   9        1.09       -4.39      5.94 o 
   0   9   9        0.68       -5.90      5.90 o 
   1   9   9       27.49       34.56      4.84 o 
   2   9   9       18.13       22.57      4.53 o 
   3   9   9       99.91       89.81      9.06 o 
   4   9   9       20.59       24.72      4.48 o 
   5   9   9       10.68       17.14      4.26 o 
   6   9   9       46.85       53.75      5.62 o 
   7   9   9      277.16      289.48     15.00 o 
   8   9   9       15.42       25.47      7.15 o 
   9   9   9        2.07        4.23      5.22 o 
  10   9   9       15.87       15.51      6.06 o 
  11   9   9        3.13       -6.90      6.90 o 
  12   9   9        4.47       16.33      7.46 o 
   1  10   9       10.93        7.13      4.48 o 
   2  10   9       11.46        1.86      3.79 o 
   3  10   9       24.05       20.74      5.19 o 
   4  10   9        1.49       -1.29      3.73 o 
   5  10   9       64.22       60.08      7.55 o 
   6  10   9        0.81        4.50      4.06 o 
   7  10   9        5.77        3.04      4.62 o 
   8  10   9        6.39       22.23      6.69 o 
   9  10   9       18.58       25.45      8.00 o 
  10  10   9       14.58        9.58      6.78 o 
   0  11   9        4.27       -7.53      7.53 o 
   1  11   9        6.10        4.43      5.02 o 
   2  11   9       20.37       28.47      6.72 o 
   3  11   9       16.15       15.74      6.32 o 
   4  11   9       25.76       35.31      6.37 o 
   5  11   9        0.03        0.19      4.19 o 
   6  11   9       29.69       58.40     10.57 o 
   7  11   9       61.46       53.14     10.13 o 
   8  11   9       16.72       13.35      7.23 o 
   1  12   9        0.00        8.10      5.63 o 
   2  12   9       95.34       74.62      9.41 o 
   3  12   9        0.24       -1.24      4.88 o 
   4  12   9       12.45       19.10      6.54 o 
   5  12   9        0.18        4.11      7.67 o 
   6  12   9        3.61       21.25      9.94 o 
   0   0  10      541.02      564.88     56.75 o 
   1   0  10      127.93      140.35      6.62 o 
   2   0  10        6.70        9.11      3.31 o 
   3   0  10       72.37       73.39      4.83 o 
   4   0  10      709.71      781.36     26.94 o 
   5   0  10      146.49      130.77      8.55 o 
   6   0  10      380.46      421.61     17.07 o 
   7   0  10      608.27      556.26     22.38 o 
   8   0  10       94.14       64.90      6.84 o 
   9   0  10       25.64       29.28      5.54 o 
  10   0  10      353.15      339.39     20.75 o 
  11   0  10       22.59       18.06      7.72 o 
  12   0  10        3.05       13.42      6.57 o 
  13   0  10        4.53       16.46      8.05 o 
  14   0  10       24.26       24.57     15.28 o 
  15   0  10       12.98       12.28      9.14 o 
  16   0  10       13.67        7.46      9.70 o 
   1   1  10       18.75       22.15      2.76 o 
   2   1  10       26.35       34.59      2.59 o 
   3   1  10        2.75        5.07      1.90 o 
   4   1  10        9.58        8.06      2.99 o 
   5   1  10        1.51        8.32      3.26 o 
   6   1  10       16.54       22.28      3.95 o 
   7   1  10       11.39       14.32      3.33 o 
   8   1  10       82.85       89.00      5.74 o 
   9   1  10       13.12        9.97      3.69 o 
  10   1  10        8.65       15.87      4.06 o 
  11   1  10       14.50        8.15      3.91 o 
  12   1  10       41.88       41.52      6.55 o 
  13   1  10        5.43       17.80      7.85 o 
  14   1  10        5.40       21.64      6.36 o 
  15   1  10       21.60       38.07     11.76 o 
  16   1  10        1.59        7.55      6.81 o 
   0   2  10       28.74       49.88      6.66 o 
   1   2  10      522.34      502.46     10.72 o 
   2   2  10        5.32        0.90      2.19 o 
   3   2  10       73.59       78.30      4.37 o 
   4   2  10       44.47       41.93      3.76 o 
   5   2  10       40.27       52.94      4.47 o 
   6   2  10       57.11       64.25      4.55 o 
   7   2  10        1.12        6.57      3.88 o 
   8   2  10       15.63       25.25      4.61 o 
   9   2  10      148.59      130.73      7.68 o 
  10   2  10       10.26       11.28      4.23 o 
  11   2  10       17.81       12.87      4.21 o 
  12   2  10       28.59       31.87      5.96 o 
  13   2  10        1.71       15.14      8.24 o 
  14   2  10        4.96        6.49      5.43 o 
  15   2  10        4.13       -0.79      5.40 o 
  16   2  10       18.70       37.48     10.88 o 
   1   3  10       83.91       82.01      3.72 o 
   2   3  10       32.71       35.72      3.14 o 
   3   3  10      390.50      374.11      8.75 o 
   4   3  10      315.88      326.77     10.83 o 
   5   3  10       17.76       10.70      3.33 o 
   6   3  10      908.48      889.13     24.23 o 
   7   3  10        3.01       -0.91      3.38 o 
   8   3  10       49.28       59.16      5.50 o 
   9   3  10       51.28       48.15      5.20 o 
  10   3  10        0.54        2.21      3.58 o 
  11   3  10       75.79       65.16      6.61 o 
  12   3  10       76.21       61.32      7.43 o 
  13   3  10       32.34       39.17      7.76 o 
  14   3  10       22.98       29.12      8.02 o 
  15   3  10        6.71       11.24      7.83 o 
   0   4  10       90.89       79.83      7.26 o 
   1   4  10      365.64      344.96      9.97 o 
   2   4  10       79.27       86.58      4.09 o 
   3   4  10        1.13        8.88      3.42 o 
   4   4  10      360.82      350.58      8.68 o 
   5   4  10       15.80       29.89      5.25 o 
   6   4  10      225.21      235.26     11.59 o 
   7   4  10       85.20       86.15      6.37 o 
   8   4  10       68.05       54.21      5.41 o 
   9   4  10       24.20       25.29      5.69 o 
  10   4  10      241.48      239.90     14.48 o 
  11   4  10       29.62       13.69      5.22 o 
  12   4  10       50.36       69.04      7.73 o 
  13   4  10        5.65       14.58      6.07 o 
  14   4  10        0.39        7.43      6.25 o 
  15   4  10       25.67       26.75      9.38 o 
   1   5  10        6.25        3.34      2.23 o 
   2   5  10      206.42      205.65      7.79 o 
   3   5  10        0.00        1.32      2.03 o 
   4   5  10      280.91      272.66      8.35 o 
   5   5  10        6.90       10.04      3.29 o 
   6   5  10      318.37      334.02     14.26 o 
   7   5  10      137.69      135.04      9.39 o 
   8   5  10      353.00      369.29     16.52 o 
   9   5  10       93.78       99.23      8.74 o 
  10   5  10       50.01       65.76      7.98 o 
  11   5  10       55.88       64.67      8.46 o 
  12   5  10       81.59       93.64      9.76 o 
  13   5  10        7.12        5.75      5.33 o 
  14   5  10       12.53       11.80      7.26 o 
   0   6  10        7.56       16.38      4.38 o 
   1   6  10      272.10      236.49      7.38 o 
   2   6  10      101.46       92.73      4.49 o 
   3   6  10       53.95       53.41      5.40 o 
   4   6  10       62.02       71.17      4.99 o 
   5   6  10        0.04       -0.49      3.72 o 
   6   6  10      203.21      214.01     11.69 o 
   7   6  10      169.31      139.92      9.48 o 
   8   6  10       41.90       41.83      6.59 o 
   9   6  10       24.33       39.26      6.65 o 
  10   6  10       71.19       75.02      8.25 o 
  11   6  10       53.90       52.87      7.83 o 
  12   6  10       21.17       30.45      6.89 o 
  13   6  10        1.09        9.14      5.83 o 
  14   6  10       15.58       11.79      6.58 o 
   1   7  10       47.46       43.02      4.69 o 
   2   7  10        0.15        3.05      3.17 o 
   3   7  10      277.77      252.97      9.78 o 
   4   7  10      214.72      196.88     10.98 o 
   5   7  10       34.31       48.20      6.36 o 
   6   7  10      402.07      392.11     16.35 o 
   7   7  10        0.93        1.24      4.19 o 
   8   7  10        3.06       -4.75      4.75 o 
   9   7  10       62.62       61.53      7.57 o 
  10   7  10       17.43       27.20      6.75 o 
  11   7  10       26.43       38.42      8.00 o 
  12   7  10       35.84       31.48      7.48 o 
  13   7  10       15.78       15.36      6.55 o 
   0   8  10       61.05       65.94      7.32 o 
   1   8  10       81.06       89.66      7.35 o 
   2   8  10        0.17        5.43      3.21 o 
   3   8  10       10.25        6.66      3.36 o 
   4   8  10        9.27       11.75      3.78 o 
   5   8  10       15.54       15.41      4.86 o 
   6   8  10        3.63       12.67      7.33 o 
   7   8  10        0.50        2.46      4.35 o 
   8   8  10        0.03        1.60      4.71 o 
   9   8  10       68.96       79.29      9.05 o 
  10   8  10       10.42        6.56      5.62 o 
  11   8  10        1.56        1.78      4.85 o 
  12   8  10        3.94        8.67      6.14 o 
   1   9  10        1.51        4.09      3.82 o 
   2   9  10       13.91       18.64      5.44 o 
   3   9  10        3.16        2.00      3.77 o 
   4   9  10        0.39        2.72      3.46 o 
   5   9  10        0.44       16.57      6.68 o 
   6   9  10        3.68        4.14      4.80 o 
   7   9  10        1.25        2.13      4.44 o 
   8   9  10       24.49       33.97      6.67 o 
   9   9  10        4.66        6.43      5.56 o 
  10   9  10        0.13        9.97      5.78 o 
  11   9  10       14.70       16.02     12.01 o 
   0  10  10       79.40       77.64     12.16 o 
   1  10  10       30.47       21.01      5.66 o 
   2  10  10        1.48       -4.18      4.58 o 
   3  10  10        6.24        9.48      4.81 o 
   4  10  10       96.70       88.60      8.19 o 
   5  10  10       17.55       23.74      7.16 o 
   6  10  10       84.55       85.19     10.08 o 
   7  10  10       73.93       66.56     10.10 o 
   8  10  10       20.57       14.72      7.12 o 
   9  10  10        4.74        1.64      6.50 o 
   1  11  10        6.75        5.63      5.16 o 
   2  11  10        7.20       15.70      5.84 o 
   3  11  10        0.04       -1.32      4.63 o 
   4  11  10        0.02       -5.88      6.49 o 
   5  11  10        5.95        5.77      6.55 o 
   6  11  10        6.83       14.33      7.59 o 
   7  11  10        0.59        1.26      6.29 o 
   0  12  10        8.28       18.04     10.57 o 
   1  12  10       19.49       11.06      6.15 o 
   2  12  10        0.00        4.81      6.79 o 
   3  12  10        8.70       16.83      8.05 o 
   1   0  11       72.86       72.76      5.61 o 
   2   0  11      234.79      232.86      9.59 o 
   3   0  11      397.97      348.31     17.55 o 
   4   0  11       18.41       23.58      5.94 o 
   5   0  11       12.96       25.96      6.65 o 
   6   0  11       15.97       14.32      4.99 o 
   7   0  11      156.02      140.44     10.46 o 
   8   0  11        3.97        3.50      4.36 o 
   9   0  11       73.26       80.39      7.89 o 
  10   0  11       30.36       19.04      8.11 o 
  11   0  11        6.31        0.99      6.28 o 
  12   0  11        1.50        5.75      7.21 o 
  13   0  11        7.93       16.62      8.78 o 
  14   0  11       12.17       22.99     13.14 o 
  15   0  11        0.14       -1.58     12.01 o 
   0   1  11       77.25       68.18     10.51 o 
   1   1  11      178.49      175.68      6.05 o 
   2   1  11       90.45       81.55      4.00 o 
   3   1  11       17.47       19.71      3.97 o 
   4   1  11      176.46      210.00      8.53 o 
   5   1  11       61.75       58.79      5.15 o 
   6   1  11       60.20       68.45      5.21 o 
   7   1  11       29.34       39.92      4.48 o 
   8   1  11       67.82       59.08      5.78 o 
   9   1  11        5.06        2.72      3.68 o 
  10   1  11        0.39       -0.27      3.86 o 
  11   1  11       28.10       29.48      6.32 o 
  12   1  11        7.05        9.34      5.58 o 
  13   1  11       10.07       21.66      6.47 o 
  14   1  11       34.75       40.68      8.46 o 
  15   1  11        5.45        9.39      6.97 o 
   1   2  11        1.17        5.52      2.42 o 
   2   2  11      626.61      607.49     13.09 o 
   3   2  11       36.52       52.55      4.68 o 
   4   2  11       19.22       26.22      3.95 o 
   5   2  11        1.39        5.25      4.13 o 
   6   2  11      133.16      139.14      6.70 o 
   7   2  11        3.78        2.48      3.72 o 
   8   2  11      467.76      463.79     16.90 o 
   9   2  11      103.49       84.65      7.05 o 
  10   2  11       38.07       24.91      4.90 o 
  11   2  11        4.97        4.69      4.34 o 
  12   2  11       15.16       22.46      6.97 o 
  13   2  11       24.96       38.55      8.10 o 
  14   2  11        4.48        8.05      6.16 o 
  15   2  11        1.01        4.87      6.35 o 
   0   3  11      116.38      107.86      6.46 o 
   1   3  11       83.81       77.67      4.28 o 
   2   3  11       33.48       29.30      3.08 o 
   3   3  11       17.37       26.81      4.90 o 
   4   3  11      573.80      554.40     15.49 o 
   5   3  11        5.05       21.53      6.46 o 
   6   3  11       84.07       99.77      7.08 o 
   7   3  11        0.02        9.35      4.19 o 
   8   3  11        1.62        6.21      4.02 o 
   9   3  11      130.91      141.67     10.66 o 
  10   3  11        5.39       10.27      4.19 o 
  11   3  11       30.24       19.70      5.98 o 
  12   3  11        7.46       -2.84      5.64 o 
  13   3  11        9.92       17.06      8.81 o 
  14   3  11       47.77       58.69      9.43 o 
   1   4  11      213.30      214.65      8.50 o 
   2   4  11      170.58      159.51      6.03 o 
   3   4  11       14.80       27.97      5.51 o 
   4   4  11       32.05       37.89      5.15 o 
   5   4  11      140.38      131.29      9.00 o 
   6   4  11      126.70      126.15     10.35 o 
   7   4  11        0.80        1.99      3.29 o 
   8   4  11       79.20       90.05      8.14 o 
   9   4  11        1.87       -2.28      4.84 o 
  10   4  11       30.88       31.55      6.53 o 
  11   4  11        6.83       11.19      5.74 o 
  12   4  11        1.43        2.19      5.30 o 
  13   4  11        3.48        0.98      5.82 o 
  14   4  11       11.60       14.37      7.57 o 
   0   5  11       58.37       56.52      9.51 o 
   1   5  11      287.60      268.93      8.28 o 
   2   5  11      680.53      615.21     14.65 o 
   3   5  11       86.50       91.27      5.26 o 
   4   5  11      555.13      537.15     17.75 o 
   5   5  11        7.90        9.04      3.89 o 
   6   5  11       97.03      108.67      8.54 o 
   7   5  11       17.99       20.23      5.36 o 
   8   5  11       35.05       47.73      7.02 o 
   9   5  11        1.26        9.31      6.50 o 
  10   5  11        0.02       -5.01      5.01 o 
  11   5  11       32.44       39.11      7.50 o 
  12   5  11        4.36        4.46      5.75 o 
  13   5  11       18.59       20.97      7.19 o 
   1   6  11       80.25       80.35      4.58 o 
   2   6  11      236.09      212.81      8.62 o 
   3   6  11       45.94       56.25      4.41 o 
   4   6  11       56.52       61.62      7.02 o 
   5   6  11       64.82       67.98      7.65 o 
   6   6  11       88.96       79.12      8.24 o 
   7   6  11        0.36        3.96      4.49 o 
   8   6  11       82.53       84.56      9.62 o 
   9   6  11        4.55        2.17      4.70 o 
  10   6  11       20.88       17.20      5.88 o 
  11   6  11        7.26       11.62      6.43 o 
  12   6  11        4.08        1.82      5.29 o 
  13   6  11        1.48        4.71      6.25 o 
   0   7  11       28.64       32.00      5.06 o 
   1   7  11       22.15       32.30      6.35 o 
   2   7  11        4.87       13.16      4.80 o 
   3   7  11        4.74        6.61      3.11 o 
   4   7  11      166.06      158.20     10.47 o 
   5   7  11       10.37       13.88      5.29 o 
   6   7  11       50.69       55.69      7.46 o 
   7   7  11        0.88        0.71      4.25 o 
   8   7  11        0.01        2.18      4.40 o 
   9   7  11       76.66       80.25      9.24 o 
  10   7  11        8.32        5.69      5.60 o 
  11   7  11        7.67       13.22      6.16 o 
  12   7  11        7.19        5.57      5.94 o 
   1   8  11        0.38        0.38      3.30 o 
   2   8  11       66.88       68.24      5.65 o 
   3   8  11        2.43        8.29      3.57 o 
   4   8  11       22.48       24.83      5.66 o 
   5   8  11        6.34        3.28      4.22 o 
   6   8  11       58.31       60.56      7.60 o 
   7   8  11        6.86       10.28      6.08 o 
   8   8  11      102.89       95.79      9.55 o 
   9   8  11       21.39       20.60      6.48 o 
  10   8  11        3.21       -0.45      5.36 o 
  11   8  11        4.37       13.40     11.60 o 
   0   9  11       20.46       34.20      8.30 o 
   1   9  11       22.00       30.29      5.60 o 
   2   9  11       12.85        9.00      4.87 o 
   3   9  11       12.04        9.87      5.80 o 
   4   9  11       15.49        9.94      5.89 o 
   5   9  11       21.30       31.32      9.78 o 
   6   9  11        8.90        6.36      4.93 o 
   7   9  11       18.09       16.22      7.39 o 
   8   9  11       33.62       33.42      8.19 o 
   9   9  11        0.02        4.16      5.62 o 
   1  10  11        1.68       -0.35      3.99 o 
   2  10  11       45.21       50.25      7.23 o 
   3  10  11       37.56       30.93      8.03 o 
   4  10  11        6.88       24.97      7.76 o 
   5  10  11        0.13        5.84      6.83 o 
   6  10  11        5.10       12.70      6.73 o 
   7  10  11       13.26       18.73      7.56 o 
   0  11  11       28.10       37.78     15.49 o 
   1  11  11       15.02        4.61      5.97 o 
   2  11  11       34.55       28.20      8.65 o 
   3  11  11        0.04        3.49      6.56 o 
   4  11  11       36.19       33.16      9.38 o 
   0   0  12      204.05      220.31     19.96 o 
   1   0  12        0.40        5.48      3.69 o 
   2   0  12      275.73      288.47     43.08 o 
   3   0  12      109.36       86.31      9.52 o 
   4   0  12      317.18      386.54     21.54 o 
   5   0  12       23.81       24.97      6.35 o 
   6   0  12      540.21      593.00     26.33 o 
   7   0  12      110.48      113.49     10.36 o 
   8   0  12      270.19      241.17     19.96 o 
   9   0  12       27.52       39.83      9.10 o 
  10   0  12      200.32      205.86     18.17 o 
  11   0  12        0.66        7.02      7.48 o 
  12   0  12        0.01       -3.83      7.32 o 
  13   0  12        0.08       -4.50      7.37 o 
  14   0  12        0.01       10.45     14.80 o 
   1   1  12      124.93      134.12      7.61 o 
   2   1  12       49.26       81.87      9.31 o 
   3   1  12        9.25       14.91      3.82 o 
   4   1  12       27.29       32.63      4.72 o 
   5   1  12       32.35       36.46      4.90 o 
   6   1  12      315.21      302.10     11.58 o 
   7   1  12        4.29       12.52      5.15 o 
   8   1  12        8.08       10.23      4.59 o 
   9   1  12        4.56       15.12      5.42 o 
  10   1  12      272.52      236.96     13.93 o 
  11   1  12        5.42        2.95      4.75 o 
  12   1  12       46.72       35.51      7.56 o 
  13   1  12        4.86        7.20      6.56 o 
  14   1  12        1.20        1.37      5.98 o 
   0   2  12       87.22      100.61     19.46 o 
   1   2  12       36.10       27.44      3.18 o 
   2   2  12      109.03       97.99      6.11 o 
   3   2  12        2.18        2.80      3.12 o 
   4   2  12        6.21       13.92      3.78 o 
   5   2  12        7.48        8.81      3.71 o 
   6   2  12        1.05        3.06      3.88 o 
   7   2  12       13.18        9.79      4.46 o 
   8   2  12        0.98       -1.50      3.61 o 
   9   2  12       12.10        7.54      4.29 o 
  10   2  12       28.13       23.58      5.69 o 
  11   2  12       46.79       42.47      8.43 o 
  12   2  12        2.55       -6.77      6.77 o 
  13   2  12        0.49        8.53      6.27 o 
   1   3  12        7.69       10.36      2.75 o 
   2   3  12      278.92      274.52     10.33 o 
   3   3  12      253.30      218.21      9.32 o 
   4   3  12       91.47      102.27      6.41 o 
   5   3  12       57.87       70.81      7.12 o 
   6   3  12       26.39       37.43      6.62 o 
   7   3  12       65.05       61.72      6.81 o 
   8   3  12       45.91       54.97      6.43 o 
   9   3  12       29.82       34.42      6.71 o 
  10   3  12        2.07        6.94      5.40 o 
  11   3  12        8.24       18.49      6.75 o 
  12   3  12       38.34       40.83      8.72 o 
  13   3  12       15.95       29.60      8.37 o 
   0   4  12      327.82      317.27     13.62 o 
   1   4  12       91.01      100.95      5.05 o 
   2   4  12       53.49       60.23      5.12 o 
   3   4  12       31.93       35.85      4.77 o 
   4   4  12       94.13      101.77      7.53 o 
   5   4  12       30.54       42.63      6.19 o 
   6   4  12       27.85       42.94      5.63 o 
   7   4  12        1.36        7.67      5.07 o 
   8   4  12        0.23        6.30      5.10 o 
   9   4  12        6.30       18.32      6.63 o 
  10   4  12       59.33       55.92      8.02 o 
  11   4  12        8.74       18.71      6.26 o 
  12   4  12        2.06        3.00      5.97 o 
  13   4  12        0.16       15.96      7.51 o 
   1   5  12       29.17       16.22      5.26 o 
   2   5  12       75.38       74.07      5.05 o 
   3   5  12       99.87       76.91      6.42 o 
   4   5  12      224.71      228.37     11.01 o 
   5   5  12        0.94        0.99      4.37 o 
   6   5  12      316.85      273.47     14.47 o 
   7   5  12        7.33       10.11      5.33 o 
   8   5  12       12.57       20.19      5.97 o 
   9   5  12       50.30       56.72      8.06 o 
  10   5  12        8.69       10.27      5.84 o 
  11   5  12        0.03        8.87      6.63 o 
  12   5  12        2.24        9.12      7.12 o 
   0   6  12       59.13       56.11      7.28 o 
   1   6  12       12.43        8.89      3.29 o 
   2   6  12       11.97        5.92      2.89 o 
   3   6  12        8.82        4.68      4.06 o 
   4   6  12       31.96       53.40      7.00 o 
   5   6  12       40.37       38.19      6.54 o 
   6   6  12        7.70        9.01      5.26 o 
   7   6  12        3.21        6.67      5.45 o 
   8   6  12        1.50        9.01      5.56 o 
   9   6  12       11.47       10.51      5.52 o 
  10   6  12       11.34        8.62      5.84 o 
  11   6  12        1.44        1.65      5.41 o 
   1   7  12        8.09        2.33      3.16 o 
   2   7  12       97.89       93.08      7.81 o 
   3   7  12      106.11       88.83      8.28 o 
   4   7  12       23.03       32.92      6.04 o 
   5   7  12       18.32       38.15      9.00 o 
   6   7  12        0.75        2.76      5.19 o 
   7   7  12       21.20       24.72      6.64 o 
   8   7  12       16.70       13.26      6.00 o 
   9   7  12       11.90       15.89      6.77 o 
  10   7  12        4.80        4.32      6.23 o 
   0   8  12       42.52       39.69      8.89 o 
   1   8  12       18.38       20.52      5.02 o 
   2   8  12       18.72       39.68      7.93 o 
   3   8  12        7.01        6.96      5.32 o 
   4   8  12        1.53        6.38      4.91 o 
   5   8  12        1.19        2.95      4.80 o 
   6   8  12        1.72        1.56      4.56 o 
   7   8  12        2.21       -2.35      5.08 o 
   8   8  12        1.64        1.29      4.93 o 
   9   8  12        0.03        3.86      5.76 o 
   1   9  12       18.30       20.95      7.25 o 
   2   9  12       11.33       21.20      7.41 o 
   3   9  12       13.08       13.37      6.64 o 
   4   9  12        5.72        1.79      5.96 o 
   5   9  12        6.14        8.57      6.19 o 
   6   9  12       78.76       85.97     11.12 o 
   7   9  12        0.45        6.81      6.44 o 
   0  10  12       24.13       14.75     13.28 o 
   1  10  12        0.56        1.63      5.69 o 
   2  10  12       25.51       26.86      9.32 o 
   3  10  12       21.69       21.13      8.27 o 
   4  10  12       65.69       67.88     11.38 o 
   5  10  12        6.33        1.18      9.43 o 
   1   0  13       22.65       28.22      6.58 o 
   2   0  13        3.26        0.98      4.31 o 
   3   0  13      232.41      278.61     16.42 o 
   4   0  13       10.76       13.76      6.37 o 
   5   0  13      112.33      101.56     10.56 o 
   6   0  13       67.47       74.27      9.03 o 
   7   0  13      137.95      120.01     14.18 o 
   8   0  13        0.07       -0.12      5.93 o 
   9   0  13       14.98       27.92     12.81 o 
  10   0  13       44.31       40.41     10.74 o 
  11   0  13       11.76       20.70     10.70 o 
  12   0  13        0.96        2.09      7.10 o 
   0   1  13      343.21      357.15     15.00 o 
   1   1  13        2.34       10.29      3.79 o 
   2   1  13       20.39       21.14      4.40 o 
   3   1  13        5.61        4.41      3.53 o 
   4   1  13       32.59       42.74      5.76 o 
   5   1  13      172.02      192.85     10.26 o 
   6   1  13        3.46       12.83      4.63 o 
   7   1  13       79.99       94.75      8.36 o 
   8   1  13        1.51        1.90      4.67 o 
   9   1  13       17.29       12.29      5.62 o 
  10   1  13       31.31       30.41      6.96 o 
  11   1  13        7.79        6.30      6.69 o 
  12   1  13        3.80       -0.36      5.35 o 
   1   2  13       32.55       34.89      4.85 o 
   2   2  13      121.26      131.08      7.64 o 
   3   2  13       38.51       58.21      5.66 o 
   4   2  13       63.97       86.23      6.97 o 
   5   2  13       45.33       69.93      7.61 o 
   6   2  13      153.83      158.54      9.86 o 
   7   2  13       10.21        4.17      4.41 o 
   8   2  13       63.42       63.53      7.56 o 
   9   2  13       32.01       32.60      7.02 o 
  10   2  13        4.25       -1.74      5.54 o 
  11   2  13       10.57       17.42      7.98 o 
  12   2  13       23.71       32.45      8.98 o 
   0   3  13        4.16       15.38      8.70 o 
   1   3  13       44.32       59.58      5.51 o 
   2   3  13       14.16       18.89      4.37 o 
   3   3  13       28.13       42.31      6.42 o 
   4   3  13      134.04      128.32      8.98 o 
   5   3  13        4.44        4.15      4.57 o 
   6   3  13       54.63       70.72      7.17 o 
   7   3  13        0.74        6.94      4.59 o 
   8   3  13       37.84       49.32      7.61 o 
   9   3  13        5.15       16.18      5.88 o 
  10   3  13       16.30       12.55      6.46 o 
  11   3  13        7.56       17.32      7.55 o 
  12   3  13       13.92        8.60      7.09 o 
   1   4  13        2.86        6.04      3.40 o 
   2   4  13       29.94       39.19      5.59 o 
   3   4  13       45.12       44.69      6.01 o 
   4   4  13       12.73        2.93      3.83 o 
   5   4  13        2.19        2.63      4.14 o 
   6   4  13       23.70       29.03      7.00 o 
   7   4  13        5.34        1.52      4.45 o 
   8   4  13       17.85       16.79      6.00 o 
   9   4  13        0.01        2.02      5.02 o 
  10   4  13        3.76        6.50      6.51 o 
  11   4  13       17.34        8.97      7.34 o 
   0   5  13       69.44       53.22      6.64 o 
   1   5  13        6.56        0.00      3.17 o 
   2   5  13        7.57        7.61      3.89 o 
   3   5  13       76.78       69.19      6.77 o 
   4   5  13        9.95        8.85      4.63 o 
   5   5  13        3.85        1.89      4.28 o 
   6   5  13       25.18       33.85      6.83 o 
   7   5  13        2.34        4.71      5.31 o 
   8   5  13        0.66        4.16      4.95 o 
   9   5  13       10.88       11.32      5.93 o 
  10   5  13       57.65       52.30      8.88 o 
  11   5  13        2.69       20.88     10.95 o 
   1   6  13        8.91       13.10      4.19 o 
   2   6  13       34.83       33.24      6.55 o 
   3   6  13       54.72       60.02      7.11 o 
   4   6  13        3.59        5.57      4.94 o 
   5   6  13        3.48       13.08      5.64 o 
   6   6  13       35.42       38.02      7.08 o 
   7   6  13        9.33       10.50      5.65 o 
   8   6  13       22.13       20.65      6.73 o 
   9   6  13        0.18        3.33      5.57 o 
  10   6  13        1.18        5.49      6.05 o 
   0   7  13        2.75       32.02     13.43 o 
   1   7  13       38.56       41.46      7.68 o 
   2   7  13       14.68        9.11      5.50 o 
   3   7  13       17.46        5.74      4.81 o 
   4   7  13       74.89       78.79     10.24 o 
   5   7  13        0.00       -2.76      5.75 o 
   6   7  13       28.13       30.03      7.02 o 
   7   7  13        0.34        2.07      5.01 o 
   8   7  13       17.01       10.31      6.15 o 
   1   8  13        7.72        7.67      6.11 o 
   2   8  13       30.19       24.49      7.32 o 
   3   8  13        0.00       10.93      8.40 o 
   4   8  13       11.22       13.48      6.89 o 
   5   8  13       23.01       31.12      8.05 o 
   6   8  13       11.10       15.25      7.07 o 
   7   8  13        0.89        3.37      6.11 o 
   0   9  13       40.72       32.71     16.46 o 
   1   9  13        4.39       10.01      8.47 o 
   2   9  13        9.28       17.43      7.09 o 
   3   9  13        1.78        4.01      6.59 o 
   4   9  13        3.92       12.98      7.62 o 
   0   0  14        2.57        8.12      9.72 o 
   1   0  14        0.64       -0.50      5.30 o 
   2   0  14      142.46      170.18     14.34 o 
   3   0  14      405.92      399.98     22.35 o 
   4   0  14      140.29      137.44     13.36 o 
   5   0  14       20.86       31.22      8.90 o 
   6   0  14       51.24       50.31     10.39 o 
   7   0  14        0.10       -0.18      6.11 o 
   8   0  14        0.02       -0.45      6.40 o 
   9   0  14       13.66       30.39      9.43 o 
  10   0  14        3.70        3.59      7.65 o 
  11   0  14        0.62        2.47      9.42 o 
   1   1  14       64.12       65.93      5.97 o 
   2   1  14      152.99      139.42      8.70 o 
   3   1  14        0.07        0.95      3.68 o 
   4   1  14        4.37        6.44      4.03 o 
   5   1  14       36.34       51.77      7.75 o 
   6   1  14        1.05        7.14      5.78 o 
   7   1  14        0.22        1.50      4.76 o 
   8   1  14       62.70       62.41      8.70 o 
   9   1  14        2.15        7.13      5.72 o 
  10   1  14        6.17       -0.35      5.53 o 
  11   1  14       18.55       17.39      8.04 o 
   0   2  14        8.83        4.50      5.94 o 
   1   2  14        1.03        6.01      3.74 o 
   2   2  14       11.14       18.21      4.67 o 
   3   2  14       52.22       72.57      6.91 o 
   4   2  14        3.38        6.17      6.59 o 
   5   2  14        6.21        4.05      4.39 o 
   6   2  14       24.60       15.93      5.25 o 
   7   2  14        3.55        0.54      4.65 o 
   8   2  14        0.51       -3.99      5.16 o 
   9   2  14        7.06        0.03      5.09 o 
  10   2  14        0.75        6.23      6.30 o 
   1   3  14        1.09        6.19      4.58 o 
   2   3  14       23.67       14.62      4.06 o 
   3   3  14       55.22       67.84      7.18 o 
   4   3  14        5.39        6.28      4.74 o 
   5   3  14        0.77        0.82      3.98 o 
   6   3  14        0.29        4.46      4.54 o 
   7   3  14       24.14       42.85      7.59 o 
   8   3  14        0.96        1.59      5.05 o 
   9   3  14       15.22       22.24      7.64 o 
  10   3  14        1.98       13.24      7.35 o 
   0   4  14      340.59      328.03     22.68 o 
   1   4  14       10.24        9.93      5.48 o 
   2   4  14        1.87        5.25      4.54 o 
   3   4  14      138.85      130.66      9.52 o 
   4   4  14       43.00       35.86      6.19 o 
   5   4  14        8.36       11.99      5.41 o 
   6   4  14       32.23       42.87      7.41 o 
   7   4  14       40.35       38.46      7.72 o 
   8   4  14        0.21        2.64      5.25 o 
   9   4  14        0.01        5.22      6.39 o 
   1   5  14        0.58        5.98     10.34 o 
   2   5  14        0.16        0.55      3.58 o 
   3   5  14        1.54        3.57      4.99 o 
   4   5  14       57.96       69.46      8.06 o 
   5   5  14        0.03        7.35      5.31 o 
   6   5  14       19.12       11.13      5.62 o 
   7   5  14        0.07        1.57      5.09 o 
   8   5  14        0.38        6.94      5.83 o 
   9   5  14        0.01       12.98      8.11 o 
   0   6  14      196.16      215.52     31.16 o 
   1   6  14       23.33       18.56      7.51 o 
   2   6  14        0.12       -0.93      5.47 o 
   3   6  14       93.07       76.61      8.67 o 
   4   6  14        5.87        5.27      5.09 o 
   5   6  14        3.54        1.84      5.36 o 
   6   6  14       11.04       21.16      6.71 o 
   7   6  14       25.77       25.42      6.89 o 
   8   6  14        2.44        8.02     13.04 o 
   1   7  14        0.05        0.81      7.16 o 
   2   7  14        1.96        2.16      7.74 o 
   3   7  14       27.66       40.42      8.85 o 
   4   7  14        0.35       -6.87      6.87 o 
   5   7  14        1.93        6.20      6.89 o 
   6   7  14        2.30       16.10      9.49 o 
   0   8  14        0.82       -7.15     12.75 o 
   1   8  14        2.26        7.88      7.76 o 
   2   8  14        1.78       36.62     11.95 o 
   3   8  14        5.99       -3.06      8.22 o 
   1   0  15        6.24        9.53      7.76 o 
   2   0  15       97.33      101.07     14.03 o 
   3   0  15       40.16       31.93     10.45 o 
   4   0  15       11.49       12.14      6.78 o 
   5   0  15       71.45       83.21     13.24 o 
   6   0  15       32.51       51.28     13.32 o 
   7   0  15       10.34        6.17      8.54 o 
   8   0  15       24.96       28.42     13.74 o 
   9   0  15       15.55       -1.86      8.23 o 
   0   1  15       15.63       24.08     10.83 o 
   1   1  15      160.88      159.21     11.62 o 
   2   1  15        7.16        2.66      4.31 o 
   3   1  15       25.53       16.91      6.53 o 
   4   1  15       75.11       83.05      9.11 o 
   5   1  15        5.82       11.18      5.34 o 
   6   1  15        0.01        3.74      5.19 o 
   7   1  15       51.33       47.30      9.81 o 
   8   1  15        7.34        4.67      5.92 o 
   9   1  15       41.66       31.01      9.17 o 
   1   2  15       28.96       45.04      7.38 o 
   2   2  15       54.33       61.98      8.99 o 
   3   2  15        2.85       12.22      5.92 o 
   4   2  15        0.30        8.09      5.12 o 
   5   2  15       75.39       66.08      8.91 o 
   6   2  15        4.54       11.32      6.45 o 
   7   2  15        2.73        6.88      6.29 o 
   8   2  15       82.57      102.38     12.40 o 
   0   3  15       22.91       30.10     11.87 o 
   1   3  15       36.72       29.57      7.58 o 
   2   3  15       11.28       24.92      7.28 o 
   3   3  15        6.55       10.65      5.94 o 
   4   3  15       25.42       22.75      6.06 o 
   5   3  15        2.98       19.86      6.59 o 
   6   3  15        4.36        5.80      5.26 o 
   7   3  15        0.16        2.89      6.66 o 
   8   3  15       18.40       12.25      6.88 o 
   1   4  15        1.79        3.46      9.15 o 
   2   4  15       23.97       16.18      6.10 o 
   3   4  15        0.04        1.90      5.82 o 
   4   4  15        1.52       -0.42      5.18 o 
   5   4  15        6.12        4.22      5.19 o 
   6   4  15        0.49        3.29      5.29 o 
   7   4  15        1.22        5.65      6.92 o 
   0   5  15       75.93       82.42     20.97 o 
   1   5  15      134.96      116.02     14.70 o 
   2   5  15        2.83        7.58      8.29 o 
   3   5  15        1.36        1.98      6.45 o 
   4   5  15        0.01       -0.85      5.68 o 
   5   5  15        0.55        4.43      5.31 o 
   6   5  15        0.04       -2.03      5.30 o 
   1   6  15        1.30        2.97      7.37 o 
   2   6  15       15.41        9.58      8.56 o 
   3   6  15        0.04        4.47      9.83 o 
   4   6  15        5.94       10.18      8.76 o 
   0   7  15        1.54       22.04     14.73 o 
   0   0  16      448.93      472.37     45.41 o 
   1   0  16       11.94        1.30      7.17 o 
   2   0  16        1.54        6.81      9.74 o 
   3   0  16       49.86       35.08     13.82 o 
   4   0  16       44.18       69.98     20.36 o 
   5   0  16       27.03        9.08     10.82 o 
   6   0  16       12.27        7.75     10.76 o 
   1   1  16        3.49        4.07      5.46 o 
   2   1  16       10.32       11.49      6.58 o 
   3   1  16        1.77        4.02      6.37 o 
   4   1  16       49.17       47.51      9.98 o 
   5   1  16       21.10       43.27     11.17 o 
   6   1  16        0.37       -1.78      7.43 o 
   0   2  16        6.37       -0.81     10.20 o 
   1   2  16        2.10        1.71      5.43 o 
   2   2  16        0.62        8.08      6.30 o 
   3   2  16        3.02       -6.34      6.68 o 
   4   2  16        9.63       17.27      7.25 o 
   5   2  16        9.60        2.74     10.83 o 
   1   3  16       16.94       18.14      7.91 o 
   2   3  16        0.85        1.47      6.87 o 
   3   3  16        7.65        3.28      6.85 o 
   4   3  16        0.31        3.47      6.83 o 
   5   3  16       31.51       27.71     13.06 o 
   0   4  16       37.82       49.29     19.83 o 
   1   4  16       19.92        7.46      7.80 o 
   2   4  16        0.04       -0.14      6.56 o 
   3   4  16       15.89       27.87     10.06 o 
                                                 
